# Supplementary material for: Abscopal Brain Proteomic Changes Associated with Microbiome Alterations Induced by Gastrointestinal Acute Radiation Syndrome in Swine
Source: Int J Mol Sci. 2025 Aug 22;26(17):8121. doi: 10.3390/ijms26178121 (PMC12428343; doi:10.3390/ijms26178121)
Supplement: Supplementary file 1 [file ijms-26-08121-s001.zip › Supplementary Data 1.xlsx]

## Sheet: Proteins
Checked	Protein FDR Confidence: Combined	Master	Accession	Description	Exp. q-value: Combined	Sum PEP Score	Coverage [%]	# Peptides	# PSMs	# Unique Peptides	# AAs	MW [kDa]	calc. pI	Score Sequest HT: Sequest HT	# Peptides (by Search Engine): Sequest HT	Biological Process	Cellular Component	Molecular Function	Pfam IDs	GO Accessions	Entrez Gene ID	Ensembl Gene ID	Gene Symbol	Gene ID	Reactome Pathways	# Protein Pathway Groups	Abundance Ratio (log2): (Group B) / (Group A)	Abundance Ratio P-Value: (Group B) / (Group A)	Abundances (Grouped): Group A	Abundances (Grouped): Group B	Abundances (Grouped) CV [%]: Group A	Abundances (Grouped) CV [%]: Group B	Found in Sample: F1: 127C, Sample, Group A, 3	Found in Sample: F1: 128N, Sample, Group A, 2	Found in Sample: F1: 129C, Sample, Group A, 4	Found in Sample: F1: 130C, Sample, Group A, 1	Found in Sample: F1: 131N, Sample, Group A, 5	Found in Sample: F1: 131C, Sample, Group A, 6	Found in Sample: F1: 126, Sample, Group B, 5	Found in Sample: F1: 127N, Sample, Group B, 2	Found in Sample: F1: 128C, Sample, Group B, 4	Found in Sample: F1: 129N, Sample, Group B, 3	Found in Sample: F1: 130N, Sample, Group B, 1	Found in Sample: F1: 132N, Sample, Group B, 6	# Protein Groups	Modifications
FALSE	High	Master Protein	P49068	Metallothionein-1A OS=Sus scrofa OX=9823 GN=MT1A PE=3 SV=1	0	9.731	33	2	5	1	61	6	7.96	11.58	2	stress response;other biological processes	nucleus;other cell component	other molecular function	Pf00131	[GO:0005634]; GO:0043231; GO:0043227; GO:0043229; GO:0043226; GO:0005622; GO:0110165; GO:0005575 [GO:0005737]; GO:0110165; GO:0005622; GO:0005575 [GO:0006882]; GO:0030003; GO:0098771; GO:0006873; GO:0055080; GO:0048878; GO:0050801; GO:0055082; GO:0042592; GO:0019725; GO:0008150 [GO:0008270]; GO:0046914; GO:0046872; GO:0043169; GO:0043167; GO:0036094; GO:0005488; GO:0003674 [GO:0010273]; GO:006168…	397417	ENSSSCG00000061081; ENSSSCG00025075608; ENSSSCG00060073787	MT1A	P49068; P79375; ssc:397417	Metallothioneins bind metals	1	-1.48	0.0338209	159.6	57.3	12.5	68.43	High	High	High	High	High	High	High	High	High	High	High	High	1
FALSE	High	Master Protein	A0A286ZUL8	Ig-like domain-containing protein OS=Sus scrofa OX=9823 PE=4 SV=1	0	24.016	20	3	7	2	153	16.4	7.24	20.87	3				Pf07686						Initial triggering of complement; Classical antibody-mediated complement activation; Immunoregulatory interactions between a Lymphoid and a non-Lymphoid cell; Cell surface interactions at the vascular wall; FCGR activation; Regulation of actin dynamics for phagocytic cup formation; Role of phospholipids in phagocytosis; Scavenging of heme from plasma; Role of LAT2/NTAL/LAB on calcium mobilization…	16	-1.18	0.0160241	1181.7	523.2	24.06	50.65	High	High	High	High	High	High	High	High	High	High	High	High	1
FALSE	High	Master Protein	F1RGX7	Hemoglobin subunit zeta OS=Sus scrofa OX=9823 GN=HBZ PE=1 SV=3	0	12.166	15	2	17	1	142	15.5	8.18	37.86	2	other metabolic processes;transport;other biological processes	cytosol;other cell component	other molecular function	Pf00042	[GO:0005344]; GO:0140104; GO:0015671; GO:0003674; GO:0015669; GO:0006810; GO:0051234; GO:0051179; GO:0008150 [GO:0005506]; GO:0046914; GO:0046872; GO:0043169; GO:0043167; GO:0036094; GO:0005488; GO:0003674 [GO:0005833]; GO:0032991; GO:0005829; GO:0005575; GO:0110165; GO:0005737; GO:0005622 [GO:0019825]; GO:0036094; GO:0005488; GO:0003674 [GO:0020037]; GO:0046906; GO:0097159; GO:0005488; GO:000367…	100737689	ENSSSCG00000007975	HBZ	F1RGX7; ssc:100737689		0	-0.84	0.00744847	173	96.9	25.61	26.73	High	High	High	High	High	High	High	High	High	High	High	High	1
FALSE	High	Master Protein	P55944	Metallothionein-3 OS=Sus scrofa OX=9823 GN=MT3 PE=2 SV=1	0	10.196	34	2	5	2	68	6.9	4.84	15.29	2	cell organization and biogenesis;other metabolic processes;stress response;transport;signal transduction;other biological processes	ER/Golgi;nucleus;other cell component	enzyme regulator activity;other molecular function	Pf00131	[GO:0001666]; GO:0006950; GO:0036293; GO:0050896; GO:0070482; GO:0008150; GO:0009628 [GO:0001934]; GO:0001932; GO:0031401; GO:0042327; GO:0031399; GO:0042325; GO:0051247; GO:0045937; GO:0051246; GO:0019220; GO:0010604; GO:0010562; GO:0060255; GO:0080090; GO:0051174; GO:0009893; GO:0031325; GO:0019222; GO:0031323; GO:0048518; GO:0048522; GO:0050789; GO:0050794; GO:0065007; GO:0008150 [GO:0005507];…	397123	ENSSSCG00000024305; ENSSSCG00045033264; ENSSSCG00060072837	MT3	P55944; ssc:397123	Metallothioneins bind metals	1	-0.78	0.00575196	769.1	449.4	31.04	34.73	High	High	High	High	High	High	High	High	High	High	High	High	1
FALSE	High	Master Protein	F1RYZ0	Large ribosomal subunit protein P2 OS=Sus scrofa OX=9823 GN=RPLP2 PE=1 SV=2	0	29.888	53	5	7	4	114	11.6	4.54	24.92	5	protein metabolism;other metabolic processes	cytosol;translational apparatus	other molecular function	Pf00428	[GO:0002182]; GO:0006414; GO:0002181; GO:0009059; GO:0006412; GO:0043170; GO:0044249; GO:0019538; GO:1901566; GO:0010467; GO:0008152; GO:0009058; GO:0044237; GO:0044238; GO:1901564; GO:0008150; GO:0009987 [GO:0003735]; GO:0005198; GO:0003674 [GO:0022625]; GO:0015934; GO:0022626; GO:0044391; GO:0005840; GO:0005829; GO:1990904; GO:0043232; GO:0110165; GO:0005737; GO:0032991; GO:0043228; GO:0043229;…		ENSSSCG00000012842	RPLP2	F1RYZ0	L13a-mediated translational silencing of Ceruloplasmin expression; SRP-dependent cotranslational protein targeting to membrane; Major pathway of rRNA processing in the nucleolus and cytosol; Formation of a pool of free 40S subunits; GTP hydrolysis and joining of the 60S ribosomal subunit; Nonsense Mediated Decay (NMD) independent of the Exon Junction Complex (EJC); Nonsense Mediated Decay (NMD) e…	7	-0.7	0.0289083	151	92.8	24.02	13.47	High	High	High	High	High	High	High	High	High	High	High	High	1
FALSE	High	Master Protein	A0A287AP73	Inter-alpha-trypsin inhibitor heavy chain H3 OS=Sus scrofa OX=9823 GN=ITIH3 PE=1 SV=2	0	28.762	8	6	11	6	889	99.2	6.07	32.44	6	other metabolic processes	non-structural extracellular	enzyme regulator activity	Pf00092, Pf06668, Pf08487	[GO:0004867]; GO:0004866; GO:0030414; GO:0061135; GO:0004857; GO:0061134; GO:0030234; GO:0140678; GO:0098772; GO:0003674 [GO:0005576]; GO:0110165; GO:0005575 [GO:0030212]; GO:1903510; GO:0030203; GO:0006022; GO:0043170; GO:1901135; GO:1901564; GO:0008152; GO:0008150		ENSSSCG00000011451	ITIH3	A0A287AP73		0	-0.67	0.0118201	1628.9	1027.3	40.94	15.18	High	High	High	High	High	High	High	High	High	High	High	High	1
FALSE	High	Master Protein	F1S9H7	Ig-like domain-containing protein OS=Sus scrofa OX=9823 PE=4 SV=3	0	12.693	18	2	3	1	152	16.6	6.01	12.24	2	other biological processes	non-structural extracellular		Pf07686	[GO:0005615]; GO:0110165; GO:0005576; GO:0005575 [GO:0006955]; GO:0002376; GO:0050896; GO:0008150					Antigen activates B Cell Receptor (BCR) leading to generation of second messengers; Initial triggering of complement; Classical antibody-mediated complement activation; Immunoregulatory interactions between a Lymphoid and a non-Lymphoid cell; Cell surface interactions at the vascular wall; FCGR activation; Regulation of actin dynamics for phagocytic cup formation; Role of phospholipids in phagocy…	16	-0.61	0.0295812	291.1	191.3	22.5	24.01	High	High	High	High	High	High	High	High	High	High	High	High	1
FALSE	Low	Master Protein	A0A8W4F9L2	Fibrous sheath-interacting protein 2 C-terminal domain-containing protein OS=Sus scrofa OX=9823 PE=4 SV=1	0.081	1.01	2	1	1	1	710	79.5	6.23	2.09	1				Pf15783							0	-0.59	0.00894522	341.2	227.5	17.48	18.82	High	High	High	High	High	High	High	High	High	High	High	High	1
FALSE	High	Master Protein	F1RKA7	2'-5' oligoadenylate synthase OS=Sus scrofa OX=9823 GN=OAS2 PE=1 SV=3	0	34.189	19	9	10	9	713	81.3	7.61	32.33	9	stress response;signal transduction;other biological processes	other membranes;cytosol;nucleus;other cell component	nucleic acid binding activity;other molecular function	Pf01909, Pf10421	[GO:0001730]; GO:0070566; GO:0016779; GO:0016772; GO:0016740; GO:0003824; GO:0003674 [GO:0003725]; GO:0003723; GO:0003676; GO:0097159; GO:0005488; GO:0003674 [GO:0005524]; GO:0032559; GO:0035639; GO:0030554; GO:0032555; GO:0043168; GO:1901265; GO:1901363; GO:0017076; GO:0032553; GO:0043167; GO:0097159; GO:0036094; GO:0000166; GO:0097367; GO:0005488; GO:0003674 [GO:0005654]; GO:0110165; GO:0031981…		ENSSSCG00000009881	OAS2	F1RJN8; F1RKA7		0	-0.59	0.028992	1490.8	990.3	24.66	14.51	High	High	High	High	High	High	High	High	High	High	High	High	1
FALSE	High	Master Protein	K7GM40	Apolipoprotein A-I OS=Sus scrofa OX=9823 GN=APOA1 PE=3 SV=2	0	70.515	55	16	26	16	265	30.3	5.5	74.09	16	protein metabolism;other metabolic processes;transport	non-structural extracellular	other molecular function	Pf01442	[GO:0006869]; GO:0006810; GO:0010876; GO:0051234; GO:0033036; GO:0051179; GO:0008150 [GO:0008203]; GO:0016125; GO:1902652; GO:0008202; GO:1901615; GO:0006066; GO:0006629; GO:0008152; GO:0044281; GO:0044238; GO:0008150 [GO:0008289]; GO:0005488; GO:0003674 [GO:0034364]; GO:0034358; GO:1990777; GO:0005615; GO:0032994; GO:0110165; GO:0005576; GO:0032991; GO:0005575 [GO:0042157]; GO:0019538; GO:004317…		ENSSSCG00000030921	APOA1	K7GM40		0	-0.58	0.00658894	5645.8	3780.9	14.81	22.79	High	High	High	High	High	High	High	High	High	High	High	High	1
FALSE	High	Master Protein	Q5U9S1	Mannose-binding protein A OS=Sus scrofa OX=9823 GN=MBL1 PE=1 SV=1	0.003	3.248	5	2	3	1	249	26.5	5.74	7.34	2	cell organization and biogenesis;stress response;other biological processes	non-structural extracellular;other cytoplasmic organelle;other cell component	other molecular function	Pf00059, Pf01391	[GO:0001867]; GO:0006956; GO:0045087; GO:0002252; GO:0002253; GO:0006959; GO:0006955; GO:0140546; GO:0002376; GO:0050778; GO:0050896; GO:0098542; GO:0008150; GO:0002684; GO:0048584; GO:0050776; GO:0006952; GO:0051707; GO:0002682; GO:0048518; GO:0048583; GO:0006950; GO:0043207; GO:0044419; GO:0050789; GO:0009605; GO:0009607; GO:0065007 [GO:0005509]; GO:0046872; GO:0043169; GO:0043167; GO:0036094; …	492276	ENSSSCG00000055445; ENSSSCG00065068117; ENSSSCG00070001162	MBL1	A0SVI9; Q5U9S1; Q9TR19; Q9TT24; ssc:492276		0	-0.58	0.00693343	113.4	75.8	19.49	19.97	High	High	High	High	High	High	High	High	High	High	High	High	1
FALSE	High	Master Protein	K7GR72	Anion exchange protein OS=Sus scrofa OX=9823 GN=SLC4A1 PE=1 SV=1	0	47.484	18	13	21	13	924	103.8	5.62	58.17	13	cell organization and biogenesis;stress response;transport;other biological processes	plasma membrane;other membranes;cytoskeleton	transporter activity;cytoskeletal activity;other molecular function	Pf00955, Pf07565	[GO:0005886]; GO:0016020; GO:0071944; GO:0110165; GO:0005575 [GO:0007596]; GO:0007599; GO:0050817; GO:0042060; GO:0050878; GO:0032501; GO:0009611; GO:0065008; GO:0008150; GO:0006950; GO:0065007; GO:0050896 [GO:0009898]; GO:0098562; GO:0005886; GO:0098552; GO:0016020; GO:0071944; GO:0110165; GO:0005575 [GO:0015106]; GO:0008514; GO:0015701; GO:0022857; GO:0015711; GO:0005215; GO:0055085; GO:0006810…	100514249	ENSSSCG00000017358	SLC4A1	K7GR72; ssc:100514249	Bicarbonate transporters; Erythrocytes take up carbon dioxide and release oxygen; Erythrocytes take up oxygen and release carbon dioxide	3	-0.58	0.0137247	3069.5	2050.1	16.7	23.58	High	High	High	High	High	High	High	High	High	High	High	High	1
FALSE	High	Master Protein	F1SFI7	Alpha-2-HS-glycoprotein OS=Sus scrofa OX=9823 GN=AHSG PE=1 SV=3	0	65.113	28	7	32	7	365	38.8	5.85	114.72	7		non-structural extracellular	enzyme regulator activity	Pf00031	[GO:0004869]; GO:0004866; GO:0030414; GO:0061135; GO:0004857; GO:0061134; GO:0030234; GO:0140678; GO:0098772; GO:0003674 [GO:0005615]; GO:0110165; GO:0005576; GO:0005575	397585	ENSSSCG00000011799	AHSG	F1SFI7; ssc:397585		0	-0.58	0.0165921	5481.2	3671.7	11.35	23.97	High	High	High	High	High	High	High	High	High	High	High	High	1
FALSE	High	Master Protein	A0A5G2QEF4	Perilipin-5 OS=Sus scrofa OX=9823 GN=PLIN5 PE=1 SV=1	0	8.892	4	3	3	3	736	81.2	6.62	8.68	3	other biological processes	cytosol;mitochondrion;other cell component		Pf03036, Pf13855	[GO:0005739]; GO:0043231; GO:0005737; GO:0043227; GO:0043229; GO:0110165; GO:0005622; GO:0043226; GO:0005575 [GO:0005811]; GO:0043232; GO:0043228; GO:0043229; GO:0043226; GO:0005622; GO:0110165; GO:0005575 [GO:0005829]; GO:0110165; GO:0005737; GO:0005575; GO:0005622 [GO:0010890]; GO:0010884; GO:0010889; GO:0010883; GO:1905954; GO:0032879; GO:0048518; GO:1905952; GO:0050789; GO:0065007; GO:0008150…		ENSSSCG00000013513	PLIN5	A0A5G2QEF4		0	-0.56	0.00362025	111.6	75.8	15.73	7.82	High	High	High	High	High	High	High	High	High	High	High	High	1
FALSE	Medium	Master Protein	A0A8W4FF18	Uncharacterized protein OS=Sus scrofa OX=9823 GN=LOC110257738 PE=4 SV=1	0.018	1.995	1	1	38	1	521	53.7	7.47	35.06	1				Pf15483			ENSSSCG00000053529	LOC110257738	A0A8W4FF18		0	-0.55	0.00998232	4375.9	2979.6	15.55	24.02	High	High	High	High	High	High	High	High	High	High	High	High	1
FALSE	High	Master Protein	F1STP2	N-acetylated alpha-linked acidic dipeptidase 2 OS=Sus scrofa OX=9823 GN=NAALAD2 PE=1 SV=3	0	16.555	7	4	4	3	740	83	8.25	7.76	4		plasma membrane;other membranes	other molecular function	Pf02225, Pf04253, Pf04389	[GO:0004180]; GO:0008238; GO:0008233; GO:0016787; GO:0140096; GO:0003824; GO:0003674 [GO:0005886]; GO:0016020; GO:0071944; GO:0110165; GO:0005575		ENSSSCG00000014933	NAALAD2	F1STP2	Aspartate and asparagine metabolism	1	-0.52	0.0144976	156.3	108.9	17.65	16.74	High	High	High	High	High	High	High	High	High	High	High	High	1
FALSE	Low	Master Protein	A0A5G2RJ33	non-specific serine/threonine protein kinase OS=Sus scrofa OX=9823 GN=NEK4 PE=3 SV=2	0.059	1.171	1	1	1	1	789	89.4	7.8	0	1	cell cycle OR cell proliferation;stress response;other biological processes	cytosol;other cell component	kinase activity;other molecular function	Pf00069	[GO:0000278]; GO:0007049; GO:0009987; GO:0008150 [GO:0004672]; GO:0016301; GO:0016773; GO:0140096; GO:0016772; GO:0003824; GO:0016740; GO:0003674 [GO:0005524]; GO:0032559; GO:0035639; GO:0030554; GO:0032555; GO:0043168; GO:1901265; GO:1901363; GO:0017076; GO:0032553; GO:0043167; GO:0097159; GO:0036094; GO:0000166; GO:0097367; GO:0005488; GO:0003674 [GO:0005737]; GO:0110165; GO:0005622; GO:0005575…		ENSSSCG00000011446	NEK4	A0A5G2RJ33		0	-0.51	0.0203345	48.9	34.3	14.44	22.26	High	High	High	High	High	High	High	High	High	High	High	High	1
FALSE	High	Master Protein	A0A287BN06	Pregnancy zone protein OS=Sus scrofa OX=9823 GN=PZP PE=1 SV=3	0	231.962	36	47	106	47	1423	158.9	7.75	306.04	47		non-structural extracellular	enzyme regulator activity;other molecular function	Pf00207, Pf01835, Pf07677, Pf07678, Pf07703, Pf17789, Pf17791	[GO:0002020]; GO:0019899; GO:0005515; GO:0005488; GO:0003674 [GO:0004866]; GO:0030414; GO:0061135; GO:0004857; GO:0061134; GO:0030234; GO:0140678; GO:0098772; GO:0003674 [GO:0004867]; GO:0004866; GO:0030414; GO:0061135; GO:0004857; GO:0061134; GO:0030234; GO:0140678; GO:0098772; GO:0003674 [GO:0005615]; GO:0110165; GO:0005576; GO:0005575		ENSSSCG00000024402	PZP	A0A287BN06		0	-0.48	0.00627298	18506.1	13281	18.04	18.45	High	High	High	High	High	High	High	High	High	High	High	High	1
FALSE	High	Master Protein	F1STC5	Ig-like domain-containing protein OS=Sus scrofa OX=9823 PE=1 SV=6	0	84.162	52	9	31	5	226	24.7	8.24	130.77	9				Pf07654, Pf07686						Initial triggering of complement; Classical antibody-mediated complement activation; Immunoregulatory interactions between a Lymphoid and a non-Lymphoid cell; Cell surface interactions at the vascular wall; FCGR activation; Regulation of actin dynamics for phagocytic cup formation; Role of phospholipids in phagocytosis; Scavenging of heme from plasma; Role of LAT2/NTAL/LAB on calcium mobilization…	16	-0.48	0.00773809	4480.9	3223.1	17.53	9.63	High	High	High	High	High	High	High	High	High	High	High	High	1
FALSE	High	Master Protein	A0A8W4F8U6	Ig-like domain-containing protein OS=Sus scrofa OX=9823 PE=4 SV=1	0	130.279	46	14	106	5	421	45.9	7.99	321.65	14				Pf07654						Initial triggering of complement; Classical antibody-mediated complement activation; FCGR activation; Regulation of actin dynamics for phagocytic cup formation; Role of phospholipids in phagocytosis; Regulation of Complement cascade	6	-0.48	0.0300781	2848	2043.8	31.45	20.86	High	High	High	High	High	High	High	High	High	High	High	High	1
FALSE	High	Master Protein	F1RN76	CD5 molecule like OS=Sus scrofa OX=9823 GN=CD5L PE=1 SV=5	0	26.182	19	6	9	6	583	63.8	5.4	29.03	6	protein metabolism;other metabolic processes	plasma membrane;other membranes	other molecular function	Pf00530	[GO:0004252]; GO:0004175; GO:0008236; GO:0008233; GO:0017171; GO:0016787; GO:0140096; GO:0003824; GO:0003674 [GO:0005886]; GO:0016020; GO:0071944; GO:0110165; GO:0005575 [GO:0031638]; GO:0016485; GO:0006508; GO:0051604; GO:0019538; GO:0010467; GO:0043170; GO:0044238; GO:1901564; GO:0009059; GO:0008152; GO:0044249; GO:0008150; GO:0009058; GO:0044237; GO:0009987		ENSSSCG00000006455	CD5L	F1RN76		0	-0.48	0.0456151	815.6	586.7	29.89	31.9	High	High	High	High	High	High	High	High	High	High	High	High	1
FALSE	High	Master Protein	A0A286ZUY9	Alpha-1-B glycoprotein OS=Sus scrofa OX=9823 GN=A1BG PE=1 SV=2	0	51.803	17	13	23	13	693	75.1	7.15	68.27	13	signal transduction	plasma membrane;other membranes		Pf13895	[GO:0002764]; GO:0007165; GO:0050776; GO:0009987; GO:0050794; GO:0007154; GO:0023052; GO:0051716; GO:0002682; GO:0048583; GO:0008150; GO:0050789; GO:0050896; GO:0065007 [GO:0005886]; GO:0016020; GO:0071944; GO:0110165; GO:0005575		ENSSSCG00000004001	A1BG	A0A286ZUY9	Neutrophil degranulation; Platelet degranulation	2	-0.47	0.00248637	3557.9	2566.6	12.73	15.94	High	High	High	High	High	High	High	High	High	High	High	High	1
FALSE	High	Master Protein	A0A287AX98	Coagulation factor XII OS=Sus scrofa OX=9823 GN=F12 PE=4 SV=2	0	8.175	4	3	3	3	631	69.6	7.06	8.68	3	protein metabolism;other metabolic processes;stress response;other biological processes	non-structural extracellular	other molecular function	Pf00008, Pf00039, Pf00040, Pf00051, Pf00089	[GO:0002542]; GO:0002673; GO:0010954; GO:0002353; GO:0050727; GO:0045862; GO:0070613; GO:1903319; GO:0002254; GO:0031347; GO:0032101; GO:0030162; GO:0051247; GO:1903317; GO:0010628; GO:0002526; GO:0072376; GO:0080134; GO:0048583; GO:0051246; GO:0010604; GO:0010468; GO:0010557; GO:0006954; GO:0051604; GO:0050789; GO:0060255; GO:0080090; GO:0009893; GO:0010556; GO:0031328; GO:0006952; GO:0019538; G…		ENSSSCG00000031274	F12	A0A287AX98	Intrinsic Pathway of Fibrin Clot Formation	1	-0.47	0.0055064	697.8	504.4	13.1	14.88	High	High	High	High	High	High	High	High	High	High	High	High	1
FALSE	High	Master Protein	I3LQF6	Centrosomal protein 85 OS=Sus scrofa OX=9823 GN=CEP85 PE=4 SV=3	0.001	5.719	2	2	34	2	760	85.5	5.95	95.71	2	cell cycle OR cell proliferation;cell organization and biogenesis;other biological processes	cytosol;cytoskeleton;ER/Golgi;nucleus;other cell component	other molecular function		[GO:0000242]; GO:0110165; GO:0005813; GO:0005575; GO:0005815; GO:0015630; GO:0005856; GO:0043232; GO:0043228; GO:0043229; GO:0043226; GO:0005622 [GO:0000922]; GO:0110165; GO:0005819; GO:0005575; GO:0043232; GO:0015630; GO:0043228; GO:0043229; GO:0005856; GO:0043226; GO:0005622 [GO:0005730]; GO:0043232; GO:0031981; GO:0043228; GO:0043229; GO:0070013; GO:0005634; GO:0043226; GO:0005622; GO:0043233;…		ENSSSCG00000026731	CEP85	I3LQF6		0	-0.47	0.00718362	2219.7	1600.1	13.21	17.99	High	High	High	High	High	High	High	High	High	High	High	High	1
FALSE	High	Master Protein	F1S788	Complement C8 alpha chain OS=Sus scrofa OX=9823 GN=C8A PE=1 SV=3	0	23.052	14	7	7	7	589	66	5.97	19.28	7	stress response;other biological processes	non-structural extracellular;plasma membrane;other membranes		Pf00057, Pf00090, Pf01823, Pf21195	[GO:0005579]; GO:0046930; GO:0098797; GO:0098796; GO:0005886; GO:0032991; GO:0016020; GO:0071944; GO:0005575; GO:0110165 [GO:0005615]; GO:0110165; GO:0005576; GO:0005575 [GO:0006956]; GO:0002252; GO:0002253; GO:0006959; GO:0002376; GO:0050778; GO:0006955; GO:0008150; GO:0002684; GO:0048584; GO:0050776; GO:0050896; GO:0002682; GO:0048518; GO:0048583; GO:0050789; GO:0065007 [GO:0006957]; GO:0006956…	100037953	ENSSSCG00000003835	C8A	F1S788; ssc:100037953	Regulation of Complement cascade; Terminal pathway of complement	2	-0.46	0.00457236	546.4	397.6	8.66	16.73	High	High	High	High	High	High	High	High	High	High	High	High	1
FALSE	High	Master Protein	P02067	Hemoglobin subunit beta OS=Sus scrofa OX=9823 GN=HBB PE=1 SV=3	0	165.13	88	16	538	2	147	16.2	7.68	1659.22	16	other metabolic processes;transport;other biological processes	cytosol;other cell component	other molecular function	Pf00042	[GO:0005344]; GO:0140104; GO:0015671; GO:0003674; GO:0015669; GO:0006810; GO:0051234; GO:0051179; GO:0008150 [GO:0005833]; GO:0032991; GO:0005829; GO:0005575; GO:0110165; GO:0005737; GO:0005622 [GO:0019825]; GO:0036094; GO:0005488; GO:0003674 [GO:0020037]; GO:0046906; GO:0097159; GO:0005488; GO:0003674 [GO:0031721]; GO:0030492; GO:0005515; GO:0005488; GO:0003674 [GO:0031838]; GO:0032991; GO:00055…	407066		HBB	P02067; Q29025; ssc:407066		0	-0.46	0.0112014	928.6	673	12.49	17.17	High	High	High	High	High	High	High	High	High	High	High	High	1
FALSE	High	Master Protein	A0A287BRH1	NDRG family member 4 OS=Sus scrofa OX=9823 GN=NDRG4 PE=1 SV=2	0	164.272	68	16	84	15	391	42.9	5.74	278.58	16		cytosol		Pf03096	[GO:0005829]; GO:0110165; GO:0005737; GO:0005575; GO:0005622		ENSSSCG00000021911	NDRG4	A0A287ADW8; A0A287BRH1		0	-0.45	0.000316009	15411	11255.1	11	11.53	High	High	High	High	High	High	High	High	High	High	High	High	1
FALSE	High	Master Protein	F1RNB0	Transcription elongation factor spt6 OS=Sus scrofa OX=9823 GN=SUPT6H PE=1 SV=5	0	52.123	11	11	16	11	1612	185.6	5.07	42.45	11	cell organization and biogenesis;RNA metabolism OR transcription;other metabolic processes;developmental processes;other biological processes	nucleus	nucleic acid binding activity;other molecular function	Pf00575, Pf14633, Pf14635, Pf14639, Pf14641, Pf17674, Pf22706	[GO:0001825]; GO:0048646; GO:0001824; GO:0032502; GO:0009653; GO:0048856; GO:0001701; GO:0008150; GO:0043009; GO:0009792; GO:0009790; GO:0007275; GO:0032501 [GO:0003677]; GO:0003676; GO:0097159; GO:0005488; GO:0003674 [GO:0005634]; GO:0043231; GO:0043227; GO:0043229; GO:0043226; GO:0005622; GO:0110165; GO:0005575 [GO:0010793]; GO:0046831; GO:2000197; GO:0032239; GO:0046822; GO:0060341; GO:0051049…		ENSSSCG00000017773	SUPT6H	F1RNB0	Formation of RNA Pol II elongation complex ; RNA Polymerase II Pre-transcription Events	3	-0.45	0.0015859	831.2	609	11.64	13.19	High	High	High	High	High	High	High	High	High	High	High	High	1
FALSE	High	Master Protein	P02101	Hemoglobin subunit epsilon OS=Sus scrofa OX=9823 GN=HBE1 PE=1 SV=3	0	10.864	35	5	54	4	147	16.1	8.68	121.29	5	other metabolic processes;transport;other biological processes	cytosol;other cell component	other molecular function	Pf00042	[GO:0005344]; GO:0140104; GO:0015671; GO:0003674; GO:0015669; GO:0006810; GO:0051234; GO:0051179; GO:0008150 [GO:0005833]; GO:0032991; GO:0005829; GO:0005575; GO:0110165; GO:0005737; GO:0005622 [GO:0019825]; GO:0036094; GO:0005488; GO:0003674 [GO:0020037]; GO:0046906; GO:0097159; GO:0005488; GO:0003674 [GO:0031721]; GO:0030492; GO:0005515; GO:0005488; GO:0003674 [GO:0031838]; GO:0032991; GO:00055…	407067		HBE1	P02101; Q29039; ssc:407067		0	-0.45	0.00294229	574.3	420.8	8.04	14.92	High	High	High	High	High	High	High	High	High	High	High	High	1
FALSE	High	Master Protein	A0A481B9A6	Histidine-rich glycoprotein OS=Sus scrofa OX=9823 GN=HRG PE=1 SV=1	0	115.483	43	21	59	21	553	61.5	7.61	169.54	21	stress response;other biological processes	non-structural extracellular;other cell component	signal transduction activity or receptor binding;enzyme regulator activity;other molecular function		[GO:0002839]; GO:0002836; GO:0002837; GO:0050778; GO:0002833; GO:0002834; GO:0050776; GO:0002684; GO:0048584; GO:0002831; GO:0002682; GO:0048583; GO:0048518; GO:0050789; GO:0065007; GO:0008150 [GO:0004869]; GO:0004866; GO:0030414; GO:0061135; GO:0004857; GO:0061134; GO:0030234; GO:0140678; GO:0098772; GO:0003674 [GO:0005102]; GO:0005515; GO:0005488; GO:0003674 [GO:0005576]; GO:0110165; GO:0005575…		ENSSSCG00000011801	HRG	A0A481B9A6	Platelet degranulation ; Dissolution of Fibrin Clot	2	-0.42	0.0137332	6822.1	5097.7	12.27	20.73	High	High	High	High	High	High	High	High	High	High	High	High	1
FALSE	High	Master Protein	O02668	Inter-alpha-trypsin inhibitor heavy chain H2 OS=Sus scrofa OX=9823 GN=ITIH2 PE=2 SV=1	0	91.005	22	17	31	17	935	104.6	7.25	106.46	17	other metabolic processes	non-structural extracellular	enzyme regulator activity	Pf00092, Pf06668, Pf08487	[GO:0004867]; GO:0004866; GO:0030414; GO:0061135; GO:0004857; GO:0061134; GO:0030234; GO:0140678; GO:0098772; GO:0003674 [GO:0005576]; GO:0110165; GO:0005575 [GO:0030212]; GO:1903510; GO:0030203; GO:0006022; GO:0043170; GO:1901135; GO:1901564; GO:0008152; GO:0008150	396937	ENSSSCG00045021935	ITIH2	O02668; ssc:396937	Regulation of Insulin-like Growth Factor (IGF) transport and uptake by Insulin-like Growth Factor Binding Proteins (IGFBPs); Post-translational protein phosphorylation	2	-0.42	0.0141353	4299.7	3208.2	11.61	13.72	High	High	High	High	High	High	High	High	High	High	High	High	1
FALSE	High	Master Protein	I3LRS5	aldehyde dehydrogenase (NAD(+)) OS=Sus scrofa OX=9823 GN=ALDH1A1 PE=1 SV=2	0	143.621	56	27	70	20	501	54.8	7.59	236.73	27	other metabolic processes;other biological processes	cytosol	other molecular function	Pf00171	[GO:0005829]; GO:0110165; GO:0005737; GO:0005575; GO:0005622 [GO:0018479]; GO:0004029; GO:0019115; GO:0004030; GO:0016620; GO:0016903; GO:0016491; GO:0003824; GO:0003674 [GO:0030392]; GO:0030389; GO:0046348; GO:0006040; GO:1901136; GO:1901135; GO:0009056; GO:0008152; GO:0008150 [GO:0106373]; GO:0004029; GO:0004030; GO:0016620; GO:0016903; GO:0016491; GO:0003824; GO:0003674 [GO:0110095]; GO:199074…		ENSSSCG00000028996	ALDH1A1	I3LRS5	RA biosynthesis pathway; Fructose catabolism; Ethanol oxidation	3	-0.42	0.0285992	17821.9	13336.3	16.31	16.65	High	High	High	High	High	High	High	High	High	High	High	High	1
FALSE	High	Master Protein	P01965	Hemoglobin subunit alpha OS=Sus scrofa OX=9823 GN=HBA PE=1 SV=1	0	82.052	91	11	539	10	141	15	8.7	1958.96	11	other metabolic processes;transport;other biological processes	cytosol;other cell component	other molecular function	Pf00042	[GO:0005344]; GO:0140104; GO:0015671; GO:0003674; GO:0015669; GO:0006810; GO:0051234; GO:0051179; GO:0008150 [GO:0005506]; GO:0046914; GO:0046872; GO:0043169; GO:0043167; GO:0036094; GO:0005488; GO:0003674 [GO:0005833]; GO:0032991; GO:0005829; GO:0005575; GO:0110165; GO:0005737; GO:0005622 [GO:0019825]; GO:0036094; GO:0005488; GO:0003674 [GO:0020037]; GO:0046906; GO:0097159; GO:0005488; GO:000367…			HBA	P01965		0	-0.4	0.00731761	67556.2	51318.3	11.39	16.94	High	High	High	High	High	High	High	High	High	High	High	High	1
FALSE	High	Master Protein	Q2LE37	Apolipoprotein M OS=Sus scrofa OX=9823 GN=APOM PE=2 SV=1	0.008	2.636	13	2	2	2	188	21.2	6.89	4.43	2	cell organization and biogenesis;transport;other biological processes	non-structural extracellular	transporter activity;other molecular function	Pf11032	[GO:0005319]; GO:0005215; GO:0006869; GO:0003674; GO:0006810; GO:0010876; GO:0051234; GO:0033036; GO:0051179; GO:0008150 [GO:0005543]; GO:0008289; GO:0005488; GO:0003674 [GO:0033344]; GO:0030301; GO:0015918; GO:0006869; GO:0015850; GO:0006810; GO:0010876; GO:0051234; GO:0033036; GO:0051179; GO:0008150 [GO:0034361]; GO:0034385; GO:0034358; GO:1990777; GO:0005615; GO:0032994; GO:0110165; GO:0005576…	692188	ENSSSCG00000001411; ENSSSCG00005035650; ENSSSCG00015079344; ENSSSCG00025077716; ENSSSCG00030061308; ENSSSCG00035017168; ENSSSCG00040068399; ENSSSCG00045037175; ENSSSCG00050007721; ENSSSCG00055028122; ENSSSCG00060052387; ENSSSCG00065036803; ENSSSCG00070023864	APOM	Q2LE37; ssc:692188	Retinoid metabolism and transport	1	-0.4	0.0138484	405.4	306.7	20.54	6.95	High	High	High	High	High	High	High	High	High	High	High	High	1
FALSE	High	Master Protein	I3L7Z6	Protein S100 OS=Sus scrofa OX=9823 GN=S100A6 PE=3 SV=2	0.001	5.734	26	3	4	3	90	10.1	5.17	7.98	3		plasma membrane;other membranes;cytosol;nucleus;other cell component	cytoskeletal activity;other molecular function	Pf01023	[GO:0001726]; GO:0120025; GO:0031252; GO:0042995; GO:0110165; GO:0005575 [GO:0005509]; GO:0046872; GO:0043169; GO:0043167; GO:0036094; GO:0005488; GO:0003674 [GO:0005523]; GO:0008092; GO:0005515; GO:0005488; GO:0003674 [GO:0005634]; GO:0043231; GO:0043227; GO:0043229; GO:0043226; GO:0005622; GO:0110165; GO:0005575 [GO:0005635]; GO:0031967; GO:0005634; GO:0012505; GO:0110165; GO:0043227; GO:004322…		ENSSSCG00000021084; ENSSSCG00005017442	S100A6	A0A4X1VVF5; I3L7Z6		0	-0.39	0.0377354	978.5	744.3	34.49	14.61	High	High	High	High	High	High	High	High	High	High	High	High	1
FALSE	High	Master Protein	A0A287AG13	Apolipoprotein B OS=Sus scrofa OX=9823 GN=APOB PE=1 SV=1	0	96.253	8	32	37	32	4573	516.9	7.15	92.84	32	cell organization and biogenesis;protein metabolism;other metabolic processes;transport;developmental processes;other biological processes	non-structural extracellular;cytosol;ER/Golgi;other cell component	signal transduction activity or receptor binding;transporter activity;other molecular function	Pf01347, Pf06448, Pf09172, Pf12491	[GO:0001701]; GO:0043009; GO:0009792; GO:0009790; GO:0007275; GO:0032501; GO:0048856; GO:0008150; GO:0032502 [GO:0005543]; GO:0008289; GO:0005488; GO:0003674 [GO:0005811]; GO:0043232; GO:0043228; GO:0043229; GO:0043226; GO:0005622; GO:0110165; GO:0005575 [GO:0005829]; GO:0110165; GO:0005737; GO:0005575; GO:0005622 [GO:0006642]; GO:0006641; GO:0006639; GO:0006638; GO:0046486; GO:0044255; GO:000662…		ENSSSCG00000008595	APOB	A0A287AG13	Cell surface interactions at the vascular wall; Cargo recognition for clathrin-mediated endocytosis; Regulation of Insulin-like Growth Factor (IGF) transport and uptake by Insulin-like Growth Factor Binding Proteins (IGFBPs); Post-translational protein phosphorylation; Retinoid metabolism and transport; Scavenging by Class B Receptors; Scavenging by Class A Receptors; Chylomicron assembly; Chylom…	17	-0.38	0.00357275	3964.4	3052.8	11.95	7.32	High	High	High	High	High	High	High	High	High	High	High	High	1
FALSE	High	Master Protein	F1SN71	Protein AMBP OS=Sus scrofa OX=9823 GN=AMBP PE=3 SV=4	0	15.047	13	4	8	4	351	39.2	6.11	20.91	4		non-structural extracellular;plasma membrane;other membranes;cytosol;mitochondrion;ER/Golgi;nucleus;other cell component	enzyme regulator activity	Pf00014, Pf00061	[GO:0004867]; GO:0004866; GO:0030414; GO:0061135; GO:0004857; GO:0061134; GO:0030234; GO:0140678; GO:0098772; GO:0003674 [GO:0005576]; GO:0110165; GO:0005575 [GO:0005743]; GO:0019866; GO:0031966; GO:0031090; GO:0031967; GO:0005740; GO:0016020; GO:0043227; GO:0110165; GO:0043229; GO:0005739; GO:0043226; GO:0005575; GO:0005622; GO:0043231; GO:0005737 [GO:0005783]; GO:0043231; GO:0005737; GO:0012505…		ENSSSCG00000005485	AMBP	F1SN71		0	-0.38	0.0397993	892	684.3	19.17	14.75	High	High	High	High	High	High	High	High	High	High	High	High	1
FALSE	High	Master Protein	P14477	Fibrinogen beta chain (Fragment) OS=Sus scrofa OX=9823 GN=FGB PE=1 SV=1	0	8.245	68	1	4	1	19	2.2	4.55	16.81	1	stress response;other biological processes	non-structural extracellular			[GO:0002250]; GO:0006955; GO:0002376; GO:0050896; GO:0008150 [GO:0005576]; GO:0110165; GO:0005575 [GO:0007596]; GO:0007599; GO:0050817; GO:0042060; GO:0050878; GO:0032501; GO:0009611; GO:0065008; GO:0008150; GO:0006950; GO:0065007; GO:0050896 [GO:0045087]; GO:0006955; GO:0140546; GO:0002376; GO:0050896; GO:0098542; GO:0008150; GO:0006952; GO:0051707; GO:0006950; GO:0043207; GO:0044419; GO:0009605…			FGB	P14477		0	-0.38	0.0424905	1082.8	833.6	25.03	15.79	High	High	High	High	High	High	High	High	High	High	High	High	1
FALSE	High	Master Protein	F1SN92	Epididymal-specific lipocalin-9 isoform X1 OS=Sus scrofa OX=9823 GN=SAL1 PE=3 SV=1	0	12.353	30	5	7	5	191	21.6	5.3	15.75	5		non-structural extracellular	other molecular function	Pf00061	[GO:0005549]; GO:0005488; GO:0003674 [GO:0005615]; GO:0110165; GO:0005576; GO:0005575 [GO:0036094]; GO:0005488; GO:0003674		ENSSSCG00000005474	SAL1	F1SN92		0	-0.37	0.0374842	428.7	330.9	37	9.35	High	High	High	High	High	High	High	High	High	High	High	High	1
FALSE	High	Master Protein	A0A5G2RAY1	Inhibitor of carbonic anhydrase OS=Sus scrofa OX=9823 GN=INHCA PE=3 SV=1	0	88.938	23	15	40	12	707	77.9	6.19	138.17	15	stress response;transport	non-structural extracellular;plasma membrane;other membranes;other cytoplasmic organelle	enzyme regulator activity	Pf00405	[GO:0004857]; GO:0030234; GO:0140678; GO:0098772; GO:0003674 [GO:0005615]; GO:0110165; GO:0005576; GO:0005575 [GO:0005769]; GO:0005768; GO:0031410; GO:0012505; GO:0097708; GO:0005737; GO:0110165; GO:0031982; GO:0043231; GO:0005622; GO:0005575; GO:0043227; GO:0043229; GO:0043226 [GO:0005886]; GO:0016020; GO:0071944; GO:0110165; GO:0005575 [GO:0006826]; GO:0000041; GO:0030001; GO:0006812; GO:000681…		ENSSSCG00000028203	INHCA	A0A5G2RAY1		0	-0.36	0.00740446	1246.9	970.6	12.4	16.17	High	High	High	High	High	High	High	High	High	High	High	High	1
FALSE	High	Master Protein	A0A480Y2E3	Kininogen 1 OS=Sus scrofa OX=9823 GN=KNG1 PE=1 SV=1	0	51.361	23	12	19	12	631	69.8	7.08	55.55	12	signal transduction;other biological processes	non-structural extracellular	signal transduction activity or receptor binding;enzyme regulator activity	Pf00031	[GO:0004869]; GO:0004866; GO:0030414; GO:0061135; GO:0004857; GO:0061134; GO:0030234; GO:0140678; GO:0098772; GO:0003674 [GO:0005179]; GO:0048018; GO:0005102; GO:0030546; GO:0007165; GO:0005515; GO:0030545; GO:0140677; GO:0009987; GO:0050794; GO:0007154; GO:0023052; GO:0051716; GO:0005488; GO:0098772; GO:0008150; GO:0050789; GO:0050896; GO:0003674; GO:0065007 [GO:0005615]; GO:0110165; GO:0005576;…		ENSSSCG00000011802	KNG1	A0A480Y2E3; A0A5G2QBB0	Intrinsic Pathway of Fibrin Clot Formation; G alpha (q) signalling events; Platelet degranulation ; Regulation of Insulin-like Growth Factor (IGF) transport and uptake by Insulin-like Growth Factor Binding Proteins (IGFBPs); Post-translational protein phosphorylation	5	-0.35	0.00844424	3613	2843.1	7.81	14.18	High	High	High	High	High	High	High	High	High	High	High	High	1
FALSE	High	Master Protein	F1SIB1	Prothrombin OS=Sus scrofa OX=9823 GN=F2 PE=3 SV=3	0	50.531	25	11	17	11	623	70	5.77	56.91	11	protein metabolism;stress response;signal transduction;other biological processes	non-structural extracellular;extracellular matrix;plasma membrane;other membranes	signal transduction activity or receptor binding;other molecular function	Pf00051, Pf00089, Pf00594, Pf09396	[GO:0001530]; GO:0008289; GO:0097367; GO:0005488; GO:0003674 [GO:0001934]; GO:0001932; GO:0031401; GO:0042327; GO:0031399; GO:0042325; GO:0051247; GO:0045937; GO:0051246; GO:0019220; GO:0010604; GO:0010562; GO:0060255; GO:0080090; GO:0051174; GO:0009893; GO:0031325; GO:0019222; GO:0031323; GO:0048518; GO:0048522; GO:0050789; GO:0050794; GO:0065007; GO:0008150 [GO:0004252]; GO:0004175; GO:0008236;…		ENSSSCG00000013252	F2	F1SIB1	Cell surface interactions at the vascular wall; Regulation of Complement cascade; Intrinsic Pathway of Fibrin Clot Formation; Peptide ligand-binding receptors; G alpha (q) signalling events; Thrombin signalling through proteinase activated receptors (PARs); Common Pathway of Fibrin Clot Formation; Platelet Aggregation (Plug Formation); Gamma-carboxylation of protein precursors; Transport of gamma…	11	-0.35	0.0122789	1742.3	1369.4	16.37	5.46	High	High	High	High	High	High	High	High	High	High	High	High	1
FALSE	High	Master Protein	A0A287ALC1	Immunoglobulin heavy constant mu OS=Sus scrofa OX=9823 GN=IGHM PE=4 SV=3	0	107.738	46	16	32	16	480	52	5.47	119.18	16	stress response;other biological processes	non-structural extracellular;other cell component	signal transduction activity or receptor binding;nucleic acid binding activity;other molecular function	Pf07654	[GO:0002250]; GO:0006955; GO:0002376; GO:0050896; GO:0008150 [GO:0003697]; GO:0003677; GO:0003676; GO:0097159; GO:0005488; GO:0003674 [GO:0009986]; GO:0110165; GO:0005575 [GO:0019731]; GO:0019730; GO:0042742; GO:0006959; GO:0140546; GO:0009617; GO:0098542; GO:0006955; GO:0051707; GO:0006952; GO:0002376; GO:0050896; GO:0043207; GO:0044419; GO:0006950; GO:0008150; GO:0009605; GO:0009607 [GO:0031210…		ENSSSCG00000037775	IGHM	A0A287ALC1	Cell surface interactions at the vascular wall; CD22 mediated BCR regulation; Antigen activates B Cell Receptor (BCR) leading to generation of second messengers	3	-0.35	0.0332339	4160.1	3256	20.17	17.32	High	High	High	High	High	High	High	High	High	High	High	High	1
FALSE	High	Master Protein	A0A8W4FC14	Ig-like domain-containing protein OS=Sus scrofa OX=9823 GN=LOC100125542 PE=4 SV=1	0	75.856	31	5	46	2	188	20.1	8.88	113.03	5	other biological processes	other cell component		Pf07686	[GO:0002250]; GO:0006955; GO:0002376; GO:0050896; GO:0008150 [GO:0019814]; GO:0032991; GO:0005575		ENSSSCG00000055724	LOC100125542	A0A8W4FC14	FCERI mediated NF-kB activation; Initial triggering of complement; Classical antibody-mediated complement activation; Immunoregulatory interactions between a Lymphoid and a non-Lymphoid cell; Cell surface interactions at the vascular wall; FCGR activation; Regulation of actin dynamics for phagocytic cup formation; Role of phospholipids in phagocytosis; Scavenging of heme from plasma; Role of LAT2…	16	-0.35	0.0457306	2319.7	1817.4	19.13	15.17	High	High	High	High	High	High	High	High	High	High	High	High	1
FALSE	Medium	Master Protein	A0A8W4FDJ8	tRNA (guanine-N(7)-)-methyltransferase OS=Sus scrofa OX=9823 GN=METTL1 PE=3 SV=1	0.011	2.357	5	1	1	1	277	31.3	6.9	2.68	1	RNA metabolism OR transcription;other metabolic processes;other biological processes	cytosol;nucleus;other cell component	nucleic acid binding activity;other molecular function	Pf02390	[GO:0000049]; GO:0003723; GO:0003676; GO:0097159; GO:0005488; GO:0003674 [GO:0005654]; GO:0110165; GO:0031981; GO:0005575; GO:0070013; GO:0005634; GO:0043233; GO:0043229; GO:0043231; GO:0031974; GO:0043226; GO:0005622; GO:0043227 [GO:0005730]; GO:0043232; GO:0031981; GO:0043228; GO:0043229; GO:0070013; GO:0005634; GO:0043226; GO:0005622; GO:0043233; GO:0043231; GO:0110165; GO:0031974; GO:0043227;…		ENSSSCG00000061324	METTL1	A0A8W4FDJ8		0	-0.34	0.00244001	94.3	74.3	5.78	9.51	High	High	High	High	High	High	High	High	High	High	High	High	1
FALSE	High	Master Protein	A0A5G2QRW3	Hemoglobin, beta OS=Sus scrofa OX=9823 GN=HBB PE=1 SV=1	0	160.165	54	16	542	2	239	26.1	9.86	1682.39	16	other metabolic processes;transport;other biological processes	cytosol;other cell component	other molecular function	Pf00042	[GO:0005344]; GO:0140104; GO:0015671; GO:0003674; GO:0015669; GO:0006810; GO:0051234; GO:0051179; GO:0008150 [GO:0005833]; GO:0032991; GO:0005829; GO:0005575; GO:0110165; GO:0005737; GO:0005622 [GO:0019825]; GO:0036094; GO:0005488; GO:0003674 [GO:0020037]; GO:0046906; GO:0097159; GO:0005488; GO:0003674 [GO:0031721]; GO:0030492; GO:0005515; GO:0005488; GO:0003674 [GO:0031838]; GO:0032991; GO:00055…		ENSSSCG00000014725	HBB	A0A5G2QRW3	Neutrophil degranulation; Scavenging of heme from plasma; Heme signaling; Cytoprotection by HMOX1; Erythrocytes take up carbon dioxide and release oxygen; Erythrocytes take up oxygen and release carbon dioxide	6	-0.34	0.00974981	2345.4	1855.3	9.39	12.6	High	High	High	High	High	High	High	High	High	High	High	High	1
FALSE	High	Master Protein	F1RX36	Fibrinogen alpha chain OS=Sus scrofa OX=9823 GN=FGA PE=1 SV=4	0	141.267	32	30	107	29	924	101	6.3	310.87	30	cell adhesion;cell organization and biogenesis;protein metabolism;other metabolic processes;stress response;other biological processes	non-structural extracellular;other cell component	signal transduction activity or receptor binding;other molecular function	Pf00147, Pf08702, Pf12160	[GO:0005102]; GO:0005515; GO:0005488; GO:0003674 [GO:0005577]; GO:0032991; GO:0005615; GO:0005575; GO:0110165; GO:0005576 [GO:0005938]; GO:0005737; GO:0071944; GO:0110165; GO:0005622; GO:0005575 [GO:0030674]; GO:0060090; GO:0003674 [GO:0034116]; GO:0022409; GO:0034114; GO:0022407; GO:0045785; GO:0030155; GO:0048522; GO:0050794; GO:0048518; GO:0050789; GO:0065007; GO:0008150 [GO:0042730]; GO:00301…		ENSSSCG00000008998	FGA	F1RX36	Platelet degranulation ; Integrin cell surface interactions; Regulation of Insulin-like Growth Factor (IGF) transport and uptake by Insulin-like Growth Factor Binding Proteins (IGFBPs); Post-translational protein phosphorylation; MAP2K and MAPK activation; p130Cas linkage to MAPK signaling for integrins; Common Pathway of Fibrin Clot Formation; GRB2:SOS provides linkage to MAPK signaling for Inte…	10	-0.34	0.0182866	14623.5	11538.9	20.31	15.92	High	High	High	High	High	High	High	High	High	High	High	High	1
FALSE	High	Master Protein	A0A286ZJL9	Ig-like domain-containing protein OS=Sus scrofa OX=9823 PE=4 SV=2	0	19.004	11	5	13	1	498	53.2	8.44	39.48	5	stress response;other biological processes	non-structural extracellular	signal transduction activity or receptor binding;other molecular function	Pf07654	[GO:0003823]; GO:0005488; GO:0003674 [GO:0006958]; GO:0006956; GO:0002455; GO:0002252; GO:0002253; GO:0006959; GO:0016064; GO:0002376; GO:0050778; GO:0006955; GO:0019724; GO:0008150; GO:0002684; GO:0048584; GO:0050776; GO:0050896; GO:0002449; GO:0002460; GO:0002682; GO:0048518; GO:0048583; GO:0002443; GO:0002250; GO:0050789; GO:0065007 [GO:0019731]; GO:0019730; GO:0042742; GO:0006959; GO:0140546;…					Initial triggering of complement; Classical antibody-mediated complement activation; FCGR activation; Regulation of actin dynamics for phagocytic cup formation; Role of phospholipids in phagocytosis; Regulation of Complement cascade	6	-0.34	0.0210378	483.8	381.1	4.21	16.13	High	High	High	High	High	High	High	High	High	High	High	High	1
FALSE	High	Master Protein	A0A286ZFW3	Beta-2-glycoprotein 1 OS=Sus scrofa OX=9823 GN=APOH PE=1 SV=1	0	58.013	50	16	26	16	345	38.3	8.06	68.67	16	protein metabolism;other metabolic processes;stress response;other biological processes	non-structural extracellular;other cell component	enzyme regulator activity;other molecular function	Pf00084, Pf09014	[GO:0001937]; GO:0001936; GO:0050680; GO:0050678; GO:0008285; GO:0042127; GO:0048523; GO:0050794; GO:0048519; GO:0050789; GO:0065007; GO:0008150 [GO:0005543]; GO:0008289; GO:0005488; GO:0003674 [GO:0006641]; GO:0006639; GO:0006638; GO:0046486; GO:0044255; GO:0006629; GO:0044237; GO:0044238; GO:0008152; GO:0009987; GO:0008150 [GO:0007597]; GO:0072376; GO:0072378; GO:0051604; GO:0007596; GO:0019538…	100522100	ENSSSCG00000040910; ENSSSCG00005013091	APOH	A0A286ZFW3; A0A4X1SSS9; ssc:100522100	Platelet degranulation	1	-0.33	0.00904848	4320.1	3433	14.39	17.74	High	High	High	High	High	High	High	High	High	High	High	High	1
FALSE	High	Master Protein	A0A5G2R7M3	Inter-alpha-trypsin inhibitor heavy chain 4 OS=Sus scrofa OX=9823 GN=ITIH4 PE=1 SV=2	0	184.925	38	32	73	32	988	108.8	6.7	256.75	32	other metabolic processes;stress response;other biological processes	non-structural extracellular;plasma membrane;other membranes;other cell component	enzyme regulator activity	Pf00092, Pf06668, Pf08487	[GO:0004867]; GO:0004866; GO:0030414; GO:0061135; GO:0004857; GO:0061134; GO:0030234; GO:0140678; GO:0098772; GO:0003674 [GO:0005576]; GO:0110165; GO:0005575 [GO:0005737]; GO:0110165; GO:0005622; GO:0005575 [GO:0005886]; GO:0016020; GO:0071944; GO:0110165; GO:0005575 [GO:0006953]; GO:0002526; GO:0006954; GO:0006952; GO:0006950; GO:0050896; GO:0008150 [GO:0030212]; GO:1903510; GO:0030203; GO:00060…		ENSSSCG00000011453	ITIH4	A0A5G2R7M3	Platelet degranulation	1	-0.33	0.0178428	12045.7	9613.3	17.49	12.23	High	High	High	High	High	High	High	High	High	High	High	High	1
FALSE	High	Master Protein	P09571	Serotransferrin OS=Sus scrofa OX=9823 GN=TF PE=1 SV=2	0	453.654	74	51	332	45	696	76.9	7.14	1148.35	51	stress response;transport;other biological processes	non-structural extracellular;plasma membrane;other membranes;other cytoplasmic organelle	other molecular function	Pf00405	[GO:0005615]; GO:0110165; GO:0005576; GO:0005575 [GO:0005769]; GO:0005768; GO:0031410; GO:0012505; GO:0097708; GO:0005737; GO:0110165; GO:0031982; GO:0043231; GO:0005622; GO:0005575; GO:0043227; GO:0043229; GO:0043226 [GO:0005886]; GO:0016020; GO:0071944; GO:0110165; GO:0005575 [GO:0006826]; GO:0000041; GO:0030001; GO:0006812; GO:0006811; GO:0006810; GO:0051234; GO:0051179; GO:0008150 [GO:0006879…			TF	P09571		0	-0.33	0.0211657	44033.5	35016	4.99	14.98	High	High	High	High	High	High	High	High	High	High	High	High	1
FALSE	High	Master Protein	A0A5G2QUU1	Fibrinogen gamma chain OS=Sus scrofa OX=9823 GN=FGG PE=1 SV=2	0	101.342	53	19	50	19	454	51.8	6.65	154.9	19	cell adhesion;cell organization and biogenesis;protein metabolism;other metabolic processes;stress response;transport;other biological processes	non-structural extracellular;plasma membrane;other membranes;other cell component	signal transduction activity or receptor binding;other molecular function	Pf00147, Pf08702	[GO:0005102]; GO:0005515; GO:0005488; GO:0003674 [GO:0005198]; GO:0003674 [GO:0005577]; GO:0032991; GO:0005615; GO:0005575; GO:0110165; GO:0005576 [GO:0007160]; GO:0031589; GO:0007155; GO:0009987; GO:0008150 [GO:0009306]; GO:0015031; GO:0032940; GO:0035592; GO:0045184; GO:0071705; GO:0046903; GO:0140352; GO:0071692; GO:0008104; GO:0051234; GO:0006810; GO:0009987; GO:0070727; GO:0051179; GO:000815…		ENSSSCG00000024314	FGG	A0A5G2QUU1	Integrin cell surface interactions; Platelet degranulation ; Regulation of Insulin-like Growth Factor (IGF) transport and uptake by Insulin-like Growth Factor Binding Proteins (IGFBPs); Post-translational protein phosphorylation; MAP2K and MAPK activation; p130Cas linkage to MAPK signaling for integrins; Common Pathway of Fibrin Clot Formation; GRB2:SOS provides linkage to MAPK signaling for Inte…	10	-0.3	0.0236386	11507.6	9372.8	18.91	14.55	High	High	High	High	High	High	High	High	High	High	High	High	1
FALSE	High	Master Protein	A0A8W4F9R3	Family with sequence similarity 168 member A OS=Sus scrofa OX=9823 GN=FAM168A PE=3 SV=1	0.003	3.424	4	1	1	1	244	26.1	8.98	3.53	1				Pf14944			ENSSSCG00000039996	FAM168A	A0A8W4F9R3		0	-0.29	0.0184955	197.7	162	3.22	11.61	High	High	High	High	High	High	High	High	High	High	High	High	1
FALSE	High	Master Protein	A0A5G2Q8I9	Alpha-2-macroglobulin OS=Sus scrofa OX=9823 GN=A2M PE=1 SV=2	0	389.928	57	62	167	62	1444	160.4	6.34	523.2	62	other biological processes	non-structural extracellular	signal transduction activity or receptor binding;enzyme regulator activity;other molecular function	Pf00207, Pf01835, Pf07677, Pf07678, Pf07703, Pf17789, Pf17791	[GO:0001869]; GO:0001868; GO:0045824; GO:0045916; GO:0030449; GO:0045088; GO:0002832; GO:0031348; GO:0032102; GO:0050777; GO:0002698; GO:0002921; GO:0002697; GO:0002920; GO:0002831; GO:0031347; GO:0032101; GO:0050776; GO:0048585; GO:0002683; GO:0002682; GO:0048583; GO:0080134; GO:0048519; GO:0050789; GO:0065007; GO:0008150 [GO:0002020]; GO:0019899; GO:0005515; GO:0005488; GO:0003674 [GO:0004867];…		ENSSSCG00000000660	A2M	A0A5G2Q8I9	Intrinsic Pathway of Fibrin Clot Formation; Platelet degranulation ; HDL assembly; Degradation of the extracellular matrix	4	-0.29	0.0246063	28064.3	22980.6	17.77	10.2	High	High	High	High	High	High	High	High	High	High	High	High	1
FALSE	High	Master Protein	A0A8D1LFT0	ferroxidase OS=Sus scrofa OX=9823 GN=CP PE=1 SV=1	0	190.879	35	36	67	36	1094	125.3	6.15	236.12	36	other biological processes	non-structural extracellular	other molecular function	Pf00394, Pf07731, Pf07732	[GO:0004322]; GO:0016724; GO:0016722; GO:0016491; GO:0003824; GO:0003674 [GO:0004602]; GO:0004601; GO:0016209; GO:0016684; GO:0003674; GO:0098869; GO:0016491; GO:1990748; GO:0003824; GO:0009987; GO:0098754; GO:0097237; GO:0008150; GO:0009636; GO:0070887; GO:0042221; GO:0051716; GO:0050896 [GO:0005507]; GO:0046914; GO:0046872; GO:0043169; GO:0043167; GO:0036094; GO:0005488; GO:0003674 [GO:0005615]…	406870	ENSSSCG00000011700; ENSSSCG00005022803	CP	A0A8D1LFT0; K7GKN3	Regulation of Insulin-like Growth Factor (IGF) transport and uptake by Insulin-like Growth Factor Binding Proteins (IGFBPs); Post-translational protein phosphorylation; Iron uptake and transport; Metal ion SLC transporters	4	-0.29	0.0266572	11417.3	9360	13.46	15.15	High	High	High	High	High	High	High	High	High	High	High	High	1
FALSE	High	Master Protein	F1RQ75	Coagulation factor IX OS=Sus scrofa OX=9823 GN=F9 PE=1 SV=3	0	14.649	4	2	4	2	462	51.6	5.68	16.43	2	protein metabolism;other metabolic processes;stress response	non-structural extracellular	other molecular function	Pf00008, Pf00089, Pf00594, Pf14670	[GO:0004252]; GO:0004175; GO:0008236; GO:0008233; GO:0017171; GO:0016787; GO:0140096; GO:0003824; GO:0003674 [GO:0005509]; GO:0046872; GO:0043169; GO:0043167; GO:0036094; GO:0005488; GO:0003674 [GO:0005615]; GO:0110165; GO:0005576; GO:0005575 [GO:0007596]; GO:0007599; GO:0050817; GO:0042060; GO:0050878; GO:0032501; GO:0009611; GO:0065008; GO:0008150; GO:0006950; GO:0065007; GO:0050896 [GO:0031638…	397518	ENSSSCG00000012711	F9	F1RQ75; ssc:397518	Intrinsic Pathway of Fibrin Clot Formation; Gamma-carboxylation of protein precursors; Transport of gamma-carboxylated protein precursors from the endoplasmic reticulum to the Golgi apparatus; Removal of aminoterminal propeptides from gamma-carboxylated proteins; Extrinsic Pathway of Fibrin Clot Formation	5	-0.28	0.00835894	567.9	469	5.12	11.26	High	High	High	High	High	High	High	High	High	High	High	High	1
FALSE	High	Master Protein	A0A287AIM8	Complement C5 OS=Sus scrofa OX=9823 GN=C5 PE=1 SV=1	0	41.537	8	12	16	10	1677	188.5	6.86	45.48	12	stress response;other biological processes	non-structural extracellular;plasma membrane;other membranes	enzyme regulator activity	Pf00207, Pf01759, Pf01821, Pf01835, Pf07677, Pf07678, Pf07703, Pf17789, Pf17790, Pf17791, Pf21309	[GO:0004866]; GO:0030414; GO:0061135; GO:0004857; GO:0061134; GO:0030234; GO:0140678; GO:0098772; GO:0003674 [GO:0005579]; GO:0046930; GO:0098797; GO:0098796; GO:0005886; GO:0032991; GO:0016020; GO:0071944; GO:0005575; GO:0110165 [GO:0005615]; GO:0110165; GO:0005576; GO:0005575 [GO:0006954]; GO:0006952; GO:0006950; GO:0050896; GO:0008150 [GO:0006957]; GO:0006956; GO:0045087; GO:0002252; GO:000225…		ENSSSCG00000005512	C5	A0A287AIM8	Regulation of Complement cascade; Peptide ligand-binding receptors; G alpha (i) signalling events; Terminal pathway of complement; Activation of C3 and C5	5	-0.28	0.021928	2067.3	1699.1	11.87	10.29	High	High	High	High	High	High	High	High	High	High	High	High	1
FALSE	High	Master Protein	A0A480S6K5	FERM domain-containing protein 8 OS=Sus scrofa OX=9823 GN=FRMD8 PE=4 SV=1	0	9.472	4	1	3	1	461	51.1	6.25	3.82	1	other biological processes	plasma membrane;other membranes;cytosol;cytoskeleton;nucleus		Pf00373	[GO:0005654]; GO:0110165; GO:0031981; GO:0005575; GO:0070013; GO:0005634; GO:0043233; GO:0043229; GO:0043231; GO:0031974; GO:0043226; GO:0005622; GO:0043227 [GO:0005829]; GO:0110165; GO:0005737; GO:0005575; GO:0005622 [GO:0005886]; GO:0016020; GO:0071944; GO:0110165; GO:0005575 [GO:0032760]; GO:0032680; GO:1903557; GO:1903555; GO:0001819; GO:0001817; GO:0010628; GO:0051240; GO:0010468; GO:0051239…	100518413	ENSSSCG00000012992	FRMD8	A0A480S6K5; ssc:100518413		0	-0.28	0.0479632	74.9	61.7	16.93	15.18	High	High	High	High	High	High	High	High	High	High	High	High	1
FALSE	High	Master Protein	A0A287AJI4	Serpin family F member 2 OS=Sus scrofa OX=9823 GN=SERPINF2 PE=1 SV=2	0	16.172	12	6	8	6	487	54.5	5.59	12.64	6	other biological processes	non-structural extracellular	enzyme regulator activity	Pf00079	[GO:0004867]; GO:0004866; GO:0030414; GO:0061135; GO:0004857; GO:0061134; GO:0030234; GO:0140678; GO:0098772; GO:0003674 [GO:0005615]; GO:0110165; GO:0005576; GO:0005575 [GO:0051918]; GO:0030194; GO:0032103; GO:0048519; GO:0051917; GO:0030193; GO:0050820; GO:0090303; GO:1900048; GO:0032101; GO:0048584; GO:0050789; GO:0050818; GO:0061041; GO:1900046; GO:0051240; GO:1903036; GO:0048518; GO:0048583;…		ENSSSCG00000038745	SERPINF2	A0A287AJI4		0	-0.27	0.00310281	1003.4	831.5	11.68	11.3	High	High	High	High	High	High	High	High	High	High	High	High	1
FALSE	High	Master Protein	A0A287AT48	Serpin domain-containing protein OS=Sus scrofa OX=9823 GN=LOC100153899 PE=1 SV=2	0	74.084	30	12	45	7	463	51.1	6.99	147.77	12		non-structural extracellular;other cell component	enzyme regulator activity	Pf00079	[GO:0004867]; GO:0004866; GO:0030414; GO:0061135; GO:0004857; GO:0061134; GO:0030234; GO:0140678; GO:0098772; GO:0003674 [GO:0005615]; GO:0110165; GO:0005576; GO:0005575 [GO:0042583]; GO:0030141; GO:0099503; GO:0012505; GO:0031410; GO:0110165; GO:0097708; GO:0005737; GO:0005575; GO:0031982; GO:0043231; GO:0005622; GO:0043227; GO:0043229; GO:0043226		ENSSSCG00000030371	LOC100153899	A0A287AT48		0	-0.27	0.020441	2173.9	1802.3	9.09	11.97	High	High	High	High	High	High	High	High	High	High	High	High	1
FALSE	High	Master Protein	A0A4X1UMB6	V-type proton ATPase subunit a OS=Sus scrofa OX=9823 GN=ATP6V0A2 PE=3 SV=1	0	7.925	4	2	4	1	854	97.9	6.77	13.08	2	transport;other biological processes	plasma membrane;other membranes;other cytoplasmic organelle;other cell component	transporter activity	Pf01496	[GO:0000220]; GO:0033179; GO:0016471; GO:0033177; GO:0033176; GO:0005774; GO:0098796; GO:0016469; GO:0090533; GO:1904949; GO:0098588; GO:0005773; GO:0032991; GO:0016020; GO:0098533; GO:1902494; GO:0031090; GO:0043231; GO:0005737; GO:0005575; GO:0110165; GO:1902495; GO:0043227; GO:0043229; GO:0005622; GO:1990351; GO:0043226 [GO:0001669]; GO:0030141; GO:0099503; GO:0012505; GO:0031410; GO:0110165; …	100154525	ENSSSCG00000009766; ENSSSCG00005015891	ATP6V0A2	A0A480UG97; A0A4X1UMB6; F1RFL9; ssc:100154525	ROS and RNS production in phagocytes; Insulin receptor recycling; Transferrin endocytosis and recycling; Ion channel transport	4	-0.26	0.000195818	59.2	49.6	4.79	4.41	High	High	High	High	High	High	High	High	High	High	High	High	1
FALSE	High	Master Protein	A0A287AT36	Complement component C8 beta chain OS=Sus scrofa OX=9823 GN=C8B PE=1 SV=2	0	23.377	10	5	7	5	648	72.9	7.75	19.55	5	stress response;other biological processes	non-structural extracellular;plasma membrane;other membranes		Pf00057, Pf00090, Pf01823, Pf21195	[GO:0005579]; GO:0046930; GO:0098797; GO:0098796; GO:0005886; GO:0032991; GO:0016020; GO:0071944; GO:0005575; GO:0110165 [GO:0005615]; GO:0110165; GO:0005576; GO:0005575 [GO:0006956]; GO:0002252; GO:0002253; GO:0006959; GO:0002376; GO:0050778; GO:0006955; GO:0008150; GO:0002684; GO:0048584; GO:0050776; GO:0050896; GO:0002682; GO:0048518; GO:0048583; GO:0050789; GO:0065007 [GO:0006958]; GO:0006956…		ENSSSCG00000003834	C8B	A0A287AT36	Regulation of Complement cascade; Terminal pathway of complement	2	-0.26	0.0104948	279.7	233.3	10.29	10.17	High	High	High	High	High	High	High	High	High	High	High	High	1
FALSE	High	Master Protein	F1SCD0	Serpin domain-containing protein OS=Sus scrofa OX=9823 GN=LOC396685 PE=1 SV=3	0	60.562	43	15	25	6	423	46.6	6.21	75.24	15		non-structural extracellular;other cell component	enzyme regulator activity	Pf00079	[GO:0004867]; GO:0004866; GO:0030414; GO:0061135; GO:0004857; GO:0061134; GO:0030234; GO:0140678; GO:0098772; GO:0003674 [GO:0005615]; GO:0110165; GO:0005576; GO:0005575 [GO:0042583]; GO:0030141; GO:0099503; GO:0012505; GO:0031410; GO:0110165; GO:0097708; GO:0005737; GO:0005575; GO:0031982; GO:0043231; GO:0005622; GO:0043227; GO:0043229; GO:0043226	396685	ENSSSCG00000054220	LOC396685	F1SCD0; ssc:396685		0	-0.26	0.0107039	1589.4	1324.6	11.21	8.62	High	High	High	High	High	High	High	High	High	High	High	High	1
FALSE	High	Master Protein	A0A8W4F9M4	Albumin OS=Sus scrofa OX=9823 GN=ALB PE=1 SV=1	0	245.681	82	38	469	2	417	47.6	6.71	1391.52	38		non-structural extracellular	other molecular function	Pf00273	[GO:0005615]; GO:0110165; GO:0005576; GO:0005575 [GO:0008289]; GO:0005488; GO:0003674 [GO:0046872]; GO:0043169; GO:0043167; GO:0036094; GO:0005488; GO:0003674		ENSSSCG00000008948	ALB	A0A8W4F9M4		0	-0.25	0.0405677	4090.5	3429	10.52	13.86	High	High	High	High	High	High	High	High	High	High	High	High	1
FALSE	High	Master Protein	A0A287AHK1	Vitamin D-binding protein OS=Sus scrofa OX=9823 GN=GC PE=1 SV=2	0	111.869	49	22	44	22	485	54.3	5.63	141.94	22	other metabolic processes;transport	non-structural extracellular;other cell component	transporter activity;cytoskeletal activity;other molecular function	Pf00273, Pf09164	[GO:0003779]; GO:0008092; GO:0005515; GO:0005488; GO:0003674 [GO:0005499]; GO:0005496; GO:0019842; GO:0008289; GO:0097159; GO:0036094; GO:0005488; GO:0003674 [GO:0005615]; GO:0110165; GO:0005576; GO:0005575 [GO:0005737]; GO:0110165; GO:0005622; GO:0005575 [GO:0042359]; GO:0006775; GO:0008202; GO:1901615; GO:0006766; GO:0006629; GO:0008152; GO:0044281; GO:0044238; GO:0008150 [GO:0090482]; GO:00228…		ENSSSCG00000027609	GC	A0A287AHK1	Vitamin D (calciferol) metabolism	1	-0.24	0.0106445	7948.7	6708.4	8.85	12.8	High	High	High	High	High	High	High	High	High	High	High	High	1
FALSE	High	Master Protein	A0A287B3S3	Inter-alpha-trypsin inhibitor heavy chain H1 OS=Sus scrofa OX=9823 GN=ITIH1 PE=1 SV=3	0	91.17	22	17	39	1	895	99.2	7.62	114.93	17	other metabolic processes	non-structural extracellular	enzyme regulator activity;other molecular function	Pf00092, Pf06668, Pf08487	[GO:0004867]; GO:0004866; GO:0030414; GO:0061135; GO:0004857; GO:0061134; GO:0030234; GO:0140678; GO:0098772; GO:0003674 [GO:0005540]; GO:0005539; GO:0097367; GO:0005488; GO:0003674 [GO:0005576]; GO:0110165; GO:0005575 [GO:0030212]; GO:1903510; GO:0030203; GO:0006022; GO:0043170; GO:1901135; GO:1901564; GO:0008152; GO:0008150		ENSSSCG00000011450	ITIH1	A0A287B3S3		0	-0.23	0.0125014	455.2	388.7	6.01	7.89	High	High	High	High	High	High	High	High	High	High	High	High	1
FALSE	High	Master Protein	F1SFV3	Protein S100-A14 isoform X1 OS=Sus scrofa OX=9823 GN=S100A14 PE=1 SV=1	0	15.226	40	4	7	4	104	11.4	4.78	22.12	4	stress response;signal transduction;other biological processes	non-structural extracellular;other cell component	signal transduction activity or receptor binding;other molecular function	Pf01023	[GO:0005509]; GO:0046872; GO:0043169; GO:0043167; GO:0036094; GO:0005488; GO:0003674 [GO:0005615]; GO:0110165; GO:0005576; GO:0005575 [GO:0032496]; GO:0002237; GO:0033993; GO:1901700; GO:0043207; GO:0009617; GO:0042221; GO:0009605; GO:0009607; GO:0051707; GO:0050896; GO:0044419; GO:0008150 [GO:0034142]; GO:0140895; GO:0002752; GO:0002220; GO:0002221; GO:0002429; GO:0002758; GO:0002757; GO:0002768…	100153930	ENSSSCG00000006582; ENSSSCG00005017197	S100A14	A0A4X1VZZ5; F1SFV3; ssc:100153930		0	-0.23	0.0260808	1934.4	1645.9	6.19	10.07	High	High	High	High	High	High	High	High	High	High	High	High	1
FALSE	High	Master Protein	F1SH22	Tryptophan 5-hydroxylase 2 OS=Sus scrofa OX=9823 GN=TPH2 PE=3 SV=3	0	15.208	10	5	5	5	491	56	6.35	11.76	5	other metabolic processes	other cell component	other molecular function	Pf00351	[GO:0004510]; GO:0016714; GO:0004497; GO:0016705; GO:0016491; GO:0003824; GO:0003674 [GO:0005506]; GO:0046914; GO:0046872; GO:0043169; GO:0043167; GO:0036094; GO:0005488; GO:0003674 [GO:0009072]; GO:0006520; GO:0019752; GO:1901564; GO:0044238; GO:0043436; GO:0008152; GO:0006082; GO:0008150; GO:0044237; GO:0044281; GO:0009987 [GO:0042427]; GO:0042428; GO:0042435; GO:0046189; GO:1901162; GO:0018958…		ENSSSCG00000021122	TPH2	F1SH22	Serotonin and melatonin biosynthesis	1	-0.23	0.0264216	159.5	135.6	5.79	13.24	High	High	High	High	High	High	High	High	High	High	High	High	1
FALSE	High	Master Protein	A0A287B8K3	Pannexin OS=Sus scrofa OX=9823 GN=PANX1 PE=3 SV=1	0	44.412	22	9	15	9	425	48	6.44	42.99	9	cell-cell signaling;stress response;transport;other biological processes	plasma membrane;other membranes;ER/Golgi;other cell component	signal transduction activity or receptor binding;transporter activity;cytoskeletal activity	Pf00876	[GO:0002931]; GO:0006950; GO:0050896; GO:0008150 [GO:0005102]; GO:0005515; GO:0005488; GO:0003674 [GO:0005253]; GO:0005216; GO:0008509; GO:0015075; GO:0015267; GO:0098656; GO:0022857; GO:0034220; GO:0022803; GO:0006820; GO:0005215; GO:0055085; GO:0006811; GO:0003674; GO:0006810; GO:0009987; GO:0051234; GO:0008150; GO:0051179 [GO:0005262]; GO:0005261; GO:0015085; GO:0005216; GO:0008324; GO:0046873…	100738603	ENSSSCG00000032360	PANX1	A0A287B8K3; ssc:100738603	The NLRP3 inflammasome; Electric Transmission Across Gap Junctions	2	-0.23	0.0302703	964.2	821.5	9.91	12.02	High	High	High	High	High	High	High	High	High	High	High	High	1
FALSE	High	Master Protein	F1RX37	Fibrinogen beta chain OS=Sus scrofa OX=9823 GN=FGB PE=1 SV=4	0	193.126	47	21	107	21	534	60.8	8.28	376.03	21	cell adhesion;cell organization and biogenesis;protein metabolism;other metabolic processes;stress response;other biological processes	non-structural extracellular;extracellular matrix;plasma membrane;other membranes;ER/Golgi;other cell component	signal transduction activity or receptor binding;other molecular function	Pf00147, Pf08702	[GO:0005102]; GO:0005515; GO:0005488; GO:0003674 [GO:0005198]; GO:0003674 [GO:0005577]; GO:0032991; GO:0005615; GO:0005575; GO:0110165; GO:0005576 [GO:0005615]; GO:0110165; GO:0005576; GO:0005575 [GO:0005783]; GO:0043231; GO:0005737; GO:0012505; GO:0043227; GO:0043229; GO:0110165; GO:0005622; GO:0043226; GO:0005575 [GO:0005938]; GO:0005737; GO:0071944; GO:0110165; GO:0005622; GO:0005575 [GO:00071…		ENSSSCG00000008997	FGB	F1RX37	Integrin cell surface interactions; Regulation of TLR by endogenous ligand; Platelet degranulation ; MAP2K and MAPK activation; p130Cas linkage to MAPK signaling for integrins; Common Pathway of Fibrin Clot Formation; GRB2:SOS provides linkage to MAPK signaling for Integrins ; Integrin signaling	8	-0.23	0.0317317	14903.3	12709.3	17.69	11.1	High	High	High	High	High	High	High	High	High	High	High	High	1
FALSE	High	Master Protein	A0A5G2R8T9	Complement component C6 OS=Sus scrofa OX=9823 GN=C6 PE=1 SV=1	0	9.113	4	4	5	4	927	104.6	7.64	14.04	4	stress response;developmental processes;other biological processes	non-structural extracellular;plasma membrane;other membranes		Pf00084, Pf00090, Pf01823, Pf21195, Pf21288	[GO:0001701]; GO:0043009; GO:0009792; GO:0009790; GO:0007275; GO:0032501; GO:0048856; GO:0008150; GO:0032502 [GO:0005579]; GO:0046930; GO:0098797; GO:0098796; GO:0005886; GO:0032991; GO:0016020; GO:0071944; GO:0005575; GO:0110165 [GO:0005615]; GO:0110165; GO:0005576; GO:0005575 [GO:0006956]; GO:0002252; GO:0002253; GO:0006959; GO:0002376; GO:0050778; GO:0006955; GO:0008150; GO:0002684; GO:0048584…		ENSSSCG00000016861	C6	A0A5G2R8T9	Regulation of Complement cascade; Terminal pathway of complement	2	-0.22	0.00968737	629.1	541.1	9.05	9.62	High	High	High	High	High	High	High	High	High	High	High	High	1
FALSE	High	Master Protein	A0A4X1VBP0	TAFA chemokine like family member 1 OS=Sus scrofa OX=9823 GN=TAFA1 PE=3 SV=1	0.001	6.324	22	2	2	2	133	14.9	8.12	8.73	2	developmental processes;signal transduction;other biological processes	non-structural extracellular;ER/Golgi	signal transduction activity or receptor binding	Pf12020	[GO:0005615]; GO:0110165; GO:0005576; GO:0005575 [GO:0005783]; GO:0043231; GO:0005737; GO:0012505; GO:0043227; GO:0043229; GO:0110165; GO:0005622; GO:0043226; GO:0005575 [GO:0014016]; GO:0030154; GO:0048699; GO:0048869; GO:0022008; GO:0009987; GO:0032502; GO:0007399; GO:0008150; GO:0048731; GO:0048856; GO:0007275; GO:0032501 [GO:0048018]; GO:0005102; GO:0030546; GO:0007165; GO:0005515; GO:0030545…		ENSSSCG00000042118; ENSSSCG00005022071	TAFA1	A0A4X1VBP0; A0A5G2Q8L8		0	-0.22	0.0158745	458	393.5	12.29	8.75	High	High	High	High	High	High	High	High	High	High	High	High	1
FALSE	High	Master Protein	I3LR13	NCCRP1, F-box associated domain containing OS=Sus scrofa OX=9823 GN=NCCRP1 PE=4 SV=3	0	8.238	17	3	4	3	296	33.3	7.02	9.66	3	other biological processes	cytosol		Pf04300	[GO:0005829]; GO:0110165; GO:0005737; GO:0005575; GO:0005622 [GO:0008284]; GO:0042127; GO:0048522; GO:0050794; GO:0048518; GO:0050789; GO:0065007; GO:0008150		ENSSSCG00000026407	NCCRP1	I3LR13		0	-0.22	0.0322355	57.1	48.9	8.29	7.77	High	High	High	High	High	High	High	High	High	High	High	High	1
FALSE	High	Master Protein	A0A075B7I9	Ig-like domain-containing protein OS=Sus scrofa OX=9823 PE=4 SV=9	0	34.916	30	3	11	2	155	15.9	8.53	40.29	3	other biological processes	non-structural extracellular		Pf07686	[GO:0005615]; GO:0110165; GO:0005576; GO:0005575 [GO:0006955]; GO:0002376; GO:0050896; GO:0008150						0	-0.22	0.0356579	915.4	785.2	10.32	10.29	High	High	High	High	High	High	High	High	High	High	High	High	1
FALSE	High	Master Protein	P50447	Alpha-1-antitrypsin OS=Sus scrofa OX=9823 GN=SERPINA1 PE=2 SV=1	0	39.666	26	10	14	7	421	47.2	5.85	51.2	10		non-structural extracellular	enzyme regulator activity	Pf00079	[GO:0004867]; GO:0004866; GO:0030414; GO:0061135; GO:0004857; GO:0061134; GO:0030234; GO:0140678; GO:0098772; GO:0003674 [GO:0005615]; GO:0110165; GO:0005576; GO:0005575	397688		SERPINA1	P50447; ssc:397688		0	-0.22	0.0384947	1071.1	922.1	15.18	14.75	High	High	High	High	High	High	High	High	High	High	High	High	1
FALSE	High	Master Protein	F1RRW5	Angiotensin-converting enzyme OS=Sus scrofa OX=9823 GN=ACE PE=1 SV=3	0	40.05	8	8	11	8	1309	150.2	6.58	35.54	8	cell cycle OR cell proliferation;protein metabolism;other metabolic processes;transport;developmental processes;signal transduction;other biological processes	non-structural extracellular;plasma membrane;other membranes;other cytoplasmic organelle	signal transduction activity or receptor binding;other molecular function	Pf01401	[GO:0001822]; GO:0048513; GO:0072001; GO:0048856; GO:0048731; GO:0032502; GO:0007275; GO:0008150; GO:0032501 [GO:0002003]; GO:0016486; GO:0002002; GO:0042445; GO:0043603; GO:0140448; GO:0010817; GO:0001991; GO:0008152; GO:0016485; GO:0065008; GO:0003081; GO:0008150; GO:0006508; GO:0051604; GO:0065007; GO:0001990; GO:0019538; GO:0010467; GO:0003044; GO:0050886; GO:0043170; GO:0044238; GO:1901564; …		ENSSSCG00000017296	ACE	F1RRW5	Metabolism of Angiotensinogen to Angiotensins	1	-0.21	0.0130884	163.4	141.5	8.45	7.93	High	High	High	High	High	High	High	High	High	High	High	High	1
FALSE	High	Master Protein	F1SB08	Neurogenic locus notch homolog protein 2 isoform 1 preproprotein OS=Sus scrofa OX=9823 GN=NOTCH2 PE=2 SV=3	0	8.459	1	2	3	2	2471	265.1	5.15	9.38	2	cell adhesion;cell cycle OR cell proliferation;stress response;developmental processes;signal transduction;other biological processes	plasma membrane;other membranes;ER/Golgi;nucleus;other cell component	nucleic acid binding activity;other molecular function	Pf00008, Pf00066, Pf06816, Pf07645, Pf07684, Pf12661, Pf12796	[GO:0000122]; GO:0006357; GO:0045892; GO:0006355; GO:1902679; GO:0010468; GO:2001141; GO:0010558; GO:0051253; GO:0010556; GO:0051252; GO:0010605; GO:0031327; GO:0045934; GO:0031326; GO:0060255; GO:0019219; GO:0009892; GO:0009890; GO:0031324; GO:0009889; GO:0031323; GO:0019222; GO:0080090; GO:0048519; GO:0048523; GO:0050794; GO:0050789; GO:0065007; GO:0008150 [GO:0000987]; GO:0000976; GO:0001067; …		ENSSSCG00000006709	NOTCH2	A0A287AEE8; F1SB08; K9J6J8		0	-0.21	0.0404658	34.6	29.8	9.89	15.31	High	High	High	High	High	High	High	High	High	High	High	High	1
FALSE	High	Master Protein	A0A287BDW2	Protein 4.1 OS=Sus scrofa OX=9823 GN=EPB41 PE=1 SV=2	0	94.928	29	21	41	16	860	96.7	5.57	108.42	21	cell organization and biogenesis;other biological processes	cytoskeleton;nucleus;other cell component	cytoskeletal activity;other molecular function	Pf00373, Pf04382, Pf05902, Pf08736, Pf09379, Pf09380	[GO:0003779]; GO:0008092; GO:0005515; GO:0005488; GO:0003674 [GO:0005198]; GO:0003674 [GO:0005516]; GO:0005515; GO:0005488; GO:0003674 [GO:0005634]; GO:0043231; GO:0043227; GO:0043229; GO:0043226; GO:0005622; GO:0110165; GO:0005575 [GO:0005856]; GO:0043232; GO:0043228; GO:0043229; GO:0043226; GO:0005622; GO:0110165; GO:0005575 [GO:0005938]; GO:0005737; GO:0071944; GO:0110165; GO:0005622; GO:00055…	100515614	ENSSSCG00000003586	EPB41	A0A287BDW2; ssc:100515614		0	-0.2	0.00371592	1179.5	1024.9	6.05	4.81	High	High	High	High	High	High	High	High	High	High	High	High	1
FALSE	High	Master Protein	F1SE30	Ankyrin 1 OS=Sus scrofa OX=9823 GN=ANK1 PE=1 SV=5	0	101.362	22	31	50	25	1462	160.1	8.32	134.74	31	transport;other biological processes	plasma membrane;other membranes;cytoskeleton;other cell component	cytoskeletal activity;other molecular function	Pf00791, Pf12796, Pf17809	[GO:0005737]; GO:0110165; GO:0005622; GO:0005575 [GO:0006888]; GO:0046907; GO:0048193; GO:0006810; GO:0051641; GO:0051649; GO:0016192; GO:0051234; GO:0009987; GO:0051179; GO:0008150 [GO:0008093]; GO:0030674; GO:0060090; GO:0003674 [GO:0009898]; GO:0098562; GO:0005886; GO:0098552; GO:0016020; GO:0071944; GO:0110165; GO:0005575 [GO:0014731]; GO:0005856; GO:0043232; GO:0043228; GO:0043229; GO:004322…		ENSSSCG00000007022	ANK1	F1SE30	COPI-mediated anterograde transport; Neurofascin interactions	2	-0.2	0.00817156	1679.5	1466.6	6.41	8.63	High	High	High	High	High	High	High	High	High	High	High	High	1
FALSE	High	Master Protein	O77737	Bcl-2-like protein 1 OS=Sus scrofa OX=9823 GN=BCL2L1 PE=2 SV=1	0.002	3.726	10	2	2	2	233	26	4.93	4.64	2	cell organization and biogenesis;stress response;transport;signal transduction;other biological processes	other membranes;cytosol;cytoskeleton;mitochondrion;ER/Golgi;nucleus;other cell component	other molecular function	Pf00452, Pf02180	[GO:0001836]; GO:0008637; GO:0097190; GO:0007005; GO:0006915; GO:0007165; GO:0006996; GO:0012501; GO:0009987; GO:0050794; GO:0007154; GO:0023052; GO:0051716; GO:0016043; GO:0008219; GO:0008150; GO:0050789; GO:0050896; GO:0071840; GO:0065007 [GO:0005737]; GO:0110165; GO:0005622; GO:0005575 [GO:0005741]; GO:0031966; GO:0031968; GO:0031090; GO:0005740; GO:0019867; GO:0098588; GO:0031967; GO:0016020;…	397536		BCL2L1	O77737; ssc:397536		0	-0.2	0.0248622	700	610.4	11.78	8.16	High	High	High	High	High	High	High	High	High	High	High	High	1
FALSE	High	Master Protein	P79281	Pleiotrophin OS=Sus scrofa OX=9823 GN=PTN PE=2 SV=1	0	30.584	30	6	15	6	168	18.9	9.61	43.11	6	cell organization and biogenesis;stress response;developmental processes;signal transduction;other biological processes	non-structural extracellular;plasma membrane;other membranes;ER/Golgi;other cell component	signal transduction activity or receptor binding;enzyme regulator activity;other molecular function	Pf01091, Pf05196	[GO:0002232]; GO:0002523; GO:0030595; GO:0050900; GO:0006954; GO:0060326; GO:0002376; GO:0016477; GO:0006952; GO:0006935; GO:0070887; GO:0008150; GO:0048870; GO:0006950; GO:0042330; GO:0042221; GO:0051716; GO:0009987; GO:0050896; GO:0040011; GO:0009605 [GO:0002690]; GO:0002687; GO:0002688; GO:0050921; GO:0002684; GO:0002685; GO:0030335; GO:0050920; GO:0032103; GO:0040017; GO:0002682; GO:0048518; …	397609	ENSSSCG00000016522; ENSSSCG00005019128; ENSSSCG00015076742; ENSSSCG00025009799; ENSSSCG00035014369; ENSSSCG00045023122; ENSSSCG00055028221; ENSSSCG00065004603; ENSSSCG00070025592	PTN	P79281; ssc:397609	Signaling by ALK; MDK and PTN in ALK signaling	2	-0.2	0.0462438	2220.4	1935	7.5	9.53	High	High	High	High	High	High	High	High	High	High	High	High	1
FALSE	High	Master Protein	A0A287A9U5	Protocadherin gamma subfamily B, 1 OS=Sus scrofa OX=9823 GN=PCDHGB1 PE=4 SV=2	0.001	5.952	2	2	3	2	844	91.4	5.08	8.47	2	cell adhesion	plasma membrane;other membranes;other cell component	other molecular function	Pf00028, Pf08266, Pf16492	[GO:0005509]; GO:0046872; GO:0043169; GO:0043167; GO:0036094; GO:0005488; GO:0003674 [GO:0005886]; GO:0016020; GO:0071944; GO:0110165; GO:0005575 [GO:0007155]; GO:0009987; GO:0008150 [GO:0007156]; GO:0098742; GO:0098609; GO:0007155; GO:0009987; GO:0008150 [GO:0030426]; GO:0030427; GO:0150034; GO:0110165; GO:0030424; GO:0005575; GO:0043005; GO:0120025; GO:0042995		ENSSSCG00000025141	PCDHGB1	A0A287A9U5		0	-0.19	0.000560781	154.2	135.1	5.07	6.22	High	High	High	High	High	High	High	High	High	High	High	High	1
FALSE	High	Master Protein	A0A4X1T1T6	Mitochondrial glutathione transporter SLC25A40 OS=Sus scrofa OX=9823 GN=SLC25A40 PE=1 SV=1	0.002	3.847	4	1	2	1	338	38	9.22	5.77	1	transport	other membranes;mitochondrion		Pf00153	[GO:0005743]; GO:0019866; GO:0031966; GO:0031090; GO:0031967; GO:0005740; GO:0016020; GO:0043227; GO:0110165; GO:0043229; GO:0005739; GO:0043226; GO:0005575; GO:0005622; GO:0043231; GO:0005737 [GO:1990542]; GO:0006839; GO:0055085; GO:0006810; GO:0009987; GO:0051234; GO:0008150; GO:0051179		ENSSSCG00000026177; ENSSSCG00005012427	SLC25A40	A0A480EMB8; A0A4X1T1T6		0	-0.19	0.0132332	264.7	232.8	3.91	7.09	High	High	High	High	High	High	High	High	High	High	High	High	1
FALSE	High	Master Protein	Q5PXT2	LIM and cysteine-rich domains protein 1 OS=Sus scrofa OX=9823 GN=LMCD1 PE=2 SV=1	0	37.953	37	11	14	11	363	40.6	8.05	29.54	11	other biological processes	nucleus;other cell component	other molecular function	Pf00412, Pf06297	[GO:0003714]; GO:0003712; GO:0045892; GO:0030674; GO:0140110; GO:0006355; GO:1902679; GO:0060090; GO:0003674; GO:0010468; GO:2001141; GO:0010558; GO:0051253; GO:0010556; GO:0051252; GO:0010605; GO:0031327; GO:0045934; GO:0031326; GO:0060255; GO:0019219; GO:0009892; GO:0009890; GO:0031324; GO:0009889; GO:0031323; GO:0019222; GO:0080090; GO:0048519; GO:0048523; GO:0050794; GO:0050789; GO:0065007; G…	494020	ENSSSCG00005040226; ENSSSCG00015038849; ENSSSCG00025007594; ENSSSCG00030041369; ENSSSCG00035024215; ENSSSCG00040033943; ENSSSCG00045017376; ENSSSCG00050024517; ENSSSCG00055030407; ENSSSCG00060050314; ENSSSCG00065044614; ENSSSCG00070021039	LMCD1	Q5PXT2; ssc:494020	Surfactant metabolism	1	-0.19	0.0261593	1292.3	1133.1	6.17	10.28	High	High	High	High	High	High	High	High	High	High	High	High	1
FALSE	High	Master Protein	F1SBX5	Metabotropic glutamate receptor 3 OS=Sus scrofa OX=9823 GN=GRM3 PE=3 SV=4	0	119.621	30	23	57	20	879	98.8	7.59	155.86	23	other metabolic processes;signal transduction;other biological processes	plasma membrane;other membranes;other cell component	other molecular function	Pf00003, Pf01094, Pf07562	[GO:0001641]; GO:0001640; GO:0098988; GO:0007196; GO:0004930; GO:0008066; GO:0007193; GO:0007216; GO:0004888; GO:0007186; GO:0007188; GO:0007215; GO:0038023; GO:0007165; GO:0007166; GO:0060089; GO:0009987; GO:0050794; GO:0007154; GO:0023052; GO:0051716; GO:0003674; GO:0008150; GO:0050789; GO:0050896; GO:0065007 [GO:0005246]; GO:0099106; GO:0016247; GO:0141108; GO:0098772; GO:0003674 [GO:0005886];…		ENSSSCG00000015395	GRM3	F1SBX5	G alpha (i) signalling events; Class C/3 (Metabotropic glutamate/pheromone receptors)	2	-0.19	0.0306253	7633.7	6676.3	5.09	7.98	High	High	High	High	High	High	High	High	High	High	High	High	1
FALSE	High	Master Protein	A0A4X1VPW4	Calcium regulated heat stable protein 1 OS=Sus scrofa OX=9823 GN=CARHSP1 PE=1 SV=1	0	11.957	23	3	5	3	146	15.8	8.21	20.8	3	other biological processes	cytosol;other cytoplasmic organelle;other cell component	nucleic acid binding activity	Pf00313	[GO:0000177]; GO:0000178; GO:0005737; GO:1905354; GO:0005622; GO:0110165; GO:1902494; GO:0005575; GO:0032991 [GO:0003730]; GO:0003729; GO:0003723; GO:0003676; GO:0097159; GO:0005488; GO:0003674 [GO:0005829]; GO:0110165; GO:0005737; GO:0005575; GO:0005622 [GO:0043186]; GO:0036464; GO:0060293; GO:0035770; GO:0005737; GO:0045495; GO:0043232; GO:0099080; GO:0110165; GO:0005622; GO:0043228; GO:0043229…	100521547	ENSSSCG00000026710; ENSSSCG00005020620	CARHSP1	A0A4X1VPW4; I3LCU9; ssc:100521547		0	-0.19	0.0310953	1037.7	907.8	9.43	5.91	High	High	High	High	High	High	High	High	High	High	High	High	1
FALSE	High	Master Protein	A0A480RJC3	complement subcomponent C1r OS=Sus scrofa OX=9823 GN=C1R PE=1 SV=1	0	22.889	12	4	4	4	706	80.2	6.24	12.88	4	protein metabolism;stress response;other biological processes	non-structural extracellular	other molecular function	Pf00084, Pf00089, Pf00431, Pf14670	[GO:0004252]; GO:0004175; GO:0008236; GO:0008233; GO:0017171; GO:0016787; GO:0140096; GO:0003824; GO:0003674 [GO:0005509]; GO:0046872; GO:0043169; GO:0043167; GO:0036094; GO:0005488; GO:0003674 [GO:0005576]; GO:0110165; GO:0005575 [GO:0006508]; GO:0019538; GO:0043170; GO:0044238; GO:1901564; GO:0008152; GO:0008150 [GO:0006958]; GO:0006956; GO:0002455; GO:0002252; GO:0002253; GO:0006959; GO:001606…		ENSSSCG00000060530	C1R	A0A480RJC3	Initial triggering of complement; Classical antibody-mediated complement activation; Regulation of Complement cascade	3	-0.19	0.0457719	74.1	64.9	9.53	11.15	High	High	High	High	High	High	High	High	High	High	High	High	1
FALSE	High	Master Protein	F1SS24	Fibronectin OS=Sus scrofa OX=9823 GN=FN1 PE=1 SV=2	0	107.769	14	27	30	27	2462	270.4	5.6	90.78	27	cell adhesion;cell organization and biogenesis;stress response;developmental processes;signal transduction;other biological processes	non-structural extracellular;extracellular matrix;plasma membrane;other membranes;ER/Golgi	signal transduction activity or receptor binding;enzyme regulator activity;other molecular function	Pf00039, Pf00040, Pf00041	[GO:0001932]; GO:0031399; GO:0042325; GO:0051246; GO:0019220; GO:0060255; GO:0080090; GO:0051174; GO:0019222; GO:0031323; GO:0050789; GO:0050794; GO:0065007; GO:0008150 [GO:0002020]; GO:0019899; GO:0005515; GO:0005488; GO:0003674 [GO:0005178]; GO:0005102; GO:0044877; GO:0050839; GO:0005515; GO:0005488; GO:0003674 [GO:0005577]; GO:0032991; GO:0005615; GO:0005575; GO:0110165; GO:0005576 [GO:0005604…		ENSSSCG00000016174	FN1	F1SS24	Cell surface interactions at the vascular wall; Integrin cell surface interactions; Platelet degranulation ; GPER1 signaling; Regulation of Insulin-like Growth Factor (IGF) transport and uptake by Insulin-like Growth Factor Binding Proteins (IGFBPs); Post-translational protein phosphorylation; MAP2K and MAPK activation; ECM proteoglycans; p130Cas linkage to MAPK signaling for integrins; GRB2:SOS …	15	-0.19	0.0480907	4356.2	3814.8	14.83	7.89	High	High	High	High	High	High	High	High	High	High	High	High	1
FALSE	High	Master Protein	A0A5G2R2V2	Large ribosomal subunit protein mL40 OS=Sus scrofa OX=9823 GN=MRPL40 PE=1 SV=1	0	23.816	27	5	9	5	206	24	9.8	33.69	5		mitochondrion;translational apparatus;nucleus		Pf09812	[GO:0005730]; GO:0043232; GO:0031981; GO:0043228; GO:0043229; GO:0070013; GO:0005634; GO:0043226; GO:0005622; GO:0043233; GO:0043231; GO:0110165; GO:0031974; GO:0043227; GO:0005575 [GO:0005761]; GO:0000313; GO:0005759; GO:0005840; GO:0043226; GO:0070013; GO:0005739; GO:0043232; GO:0110165; GO:0043233; GO:0043229; GO:0043231; GO:0005737; GO:0043228; GO:0005575; GO:0031974; GO:0005622; GO:0043227 […	100155568	ENSSSCG00000034014	MRPL40	A0A5G2R2V2; ssc:100155568	Mitochondrial translation elongation; Mitochondrial translation termination	2	-0.18	0.00123267	680.2	602	4.69	3.65	High	High	High	High	High	High	High	High	High	High	High	High	1
FALSE	High	Master Protein	A0A5G2R6Z1	Fibronectin type-III domain-containing protein OS=Sus scrofa OX=9823 PE=4 SV=1	0	7.779	12	1	1	1	249	27.3	6.29	6.88	1				Pf00041							0	-0.18	0.0287647	206.2	182	4.89	7.91	High	High	High	High	High	High	High	High	High	High	High	High	1
FALSE	High	Master Protein	F1RIY7	Sad1 and UNC84 domain containing 1 OS=Sus scrofa OX=9823 GN=SUN1 PE=1 SV=4	0.001	6.001	2	1	1	1	847	91.7	8.32	3.72	1	cell cycle OR cell proliferation;cell organization and biogenesis;transport;developmental processes;other biological processes	other membranes;nucleus;other cell component	other molecular function	Pf07738, Pf09387, Pf18580	[GO:0000781]; GO:0098687; GO:0110165; GO:0005694; GO:0005575; GO:0043232; GO:0043228; GO:0043229; GO:0043226; GO:0005622 [GO:0005521]; GO:0005515; GO:0005488; GO:0003674 [GO:0005637]; GO:0019866; GO:0031965; GO:0031090; GO:0031967; GO:0005635; GO:0016020; GO:0043227; GO:0110165; GO:0043229; GO:0005634; GO:0012505; GO:0043226; GO:0005575; GO:0005622; GO:0043231 [GO:0005737]; GO:0110165; GO:0005622…		ENSSSCG00000007544	SUN1	F1RIY7		0	-0.17	0.00252815	177	157.4	5.43	4.72	High	High	High	High	High	High	High	High	High	High	High	High	1
FALSE	High	Master Protein	A0A5G2QNS8	Potassium voltage-gated channel subfamily D member 1 OS=Sus scrofa OX=9823 GN=KCND1 PE=4 SV=1	0	8.333	6	3	5	2	648	71.3	8.37	10.2	3	cell organization and biogenesis;transport;other biological processes	plasma membrane;other membranes;other cell component	transporter activity	Pf00520, Pf02214, Pf07885, Pf11601, Pf11879	[GO:0001508]; GO:0042391; GO:0065008; GO:0065007; GO:0008150 [GO:0005250]; GO:0015271; GO:0005249; GO:0005267; GO:0022843; GO:0005261; GO:0015079; GO:0005244; GO:0005216; GO:0008324; GO:0046873; GO:0071805; GO:0022832; GO:0015075; GO:0015267; GO:0098655; GO:0022890; GO:0030001; GO:0006813; GO:0098662; GO:0022836; GO:0022857; GO:0034220; GO:0022803; GO:0006812; GO:0015318; GO:0098660; GO:0005215; …	100620758	ENSSSCG00000028284	KCND1	A0A5G2QNS8; ssc:100620758	Voltage gated Potassium channels; Phase 1 - inactivation of fast Na+ channels	2	-0.17	0.0132781	364	322.5	7.11	7.36	High	High	High	High	High	High	High	High	High	High	High	High	1
FALSE	High	Master Protein	K7GSH0	Sterile alpha motif domain containing 14 OS=Sus scrofa OX=9823 GN=SAMD14 PE=4 SV=2	0	36.049	24	9	12	9	414	44.6	9.8	30.3	9	cell organization and biogenesis;developmental processes;signal transduction	cytoskeleton;other cell component	cytoskeletal activity	Pf00536	[GO:0005737]; GO:0110165; GO:0005622; GO:0005575 [GO:0007015]; GO:0097435; GO:0030036; GO:0016043; GO:0007010; GO:0030029; GO:0071840; GO:0006996; GO:0009987; GO:0008150 [GO:0014069]; GO:0099572; GO:0032279; GO:0043226; GO:0098794; GO:0098984; GO:0110165; GO:0045202; GO:0005575; GO:0030054 [GO:0015629]; GO:0005856; GO:0043232; GO:0043228; GO:0043229; GO:0043226; GO:0005622; GO:0110165; GO:0005575…		ENSSSCG00000017585	SAMD14	K7GSH0		0	-0.17	0.0151182	958.3	852.1	6.6	5.3	High	High	High	High	High	High	High	High	High	High	High	High	1
FALSE	Medium	Master Protein	A0A287B4J5	Vacuolar protein sorting-associated protein 72 homolog OS=Sus scrofa OX=9823 GN=VPS72 PE=3 SV=1	0.011	2.375	4	1	1	1	364	40.6	6.58	2.87	1	cell organization and biogenesis;RNA metabolism OR transcription;other metabolic processes;other biological processes	nucleus;other cell component	other molecular function	Pf05764, Pf08265	[GO:0000786]; GO:0032993; GO:0000785; GO:0032991; GO:0005694; GO:0005575; GO:0043232; GO:0043228; GO:0043229; GO:0043226; GO:0005622; GO:0110165 [GO:0005634]; GO:0043231; GO:0043227; GO:0043229; GO:0043226; GO:0005622; GO:0110165; GO:0005575 [GO:0016607]; GO:0016604; GO:0110165; GO:0005654; GO:0005575; GO:0031981; GO:0070013; GO:0005634; GO:0043233; GO:0043229; GO:0043231; GO:0031974; GO:0043226;…	100153061	ENSSSCG00000031869; ENSSSCG00005022309	VPS72	A0A287B4J5; A0A4X1W120; ssc:100153061		0	-0.17	0.0182434	115.5	102.7	11.11	3.19	High	High	High	High	High	High	High	High	High	High	High	High	1
FALSE	High	Master Protein	F1RZT9	Methyl-CpG binding protein 2 OS=Sus scrofa OX=9823 GN=MECP2 PE=1 SV=6	0	37.131	24	8	12	8	461	49.7	10.05	33.08	8	cell-cell signaling;cell cycle OR cell proliferation;cell organization and biogenesis;other metabolic processes;stress response;transport;developmental processes;signal transduction;other biological processes	cytosol;cytoskeleton;nucleus;other cell component	nucleic acid binding activity;other molecular function	Pf01429	[GO:0000122]; GO:0006357; GO:0045892; GO:0006355; GO:1902679; GO:0010468; GO:2001141; GO:0010558; GO:0051253; GO:0010556; GO:0051252; GO:0010605; GO:0031327; GO:0045934; GO:0031326; GO:0060255; GO:0019219; GO:0009892; GO:0009890; GO:0031324; GO:0009889; GO:0031323; GO:0019222; GO:0080090; GO:0048519; GO:0048523; GO:0050794; GO:0050789; GO:0065007; GO:0008150 [GO:0000792]; GO:0000785; GO:0032993; …		ENSSSCG00000034742	MECP2	F1RZT9	Regulation of MECP2 expression and activity	1	-0.17	0.0207456	850	757.8	8.67	4.76	High	High	High	High	High	High	High	High	High	High	High	High	1
FALSE	Low	Master Protein	I3LRN0	E3 ubiquitin-protein ligase OS=Sus scrofa OX=9823 GN=DTX3L PE=3 SV=3	0.061	1.151	2	1	1	1	737	82.4	8.1	1.69	1	cell organization and biogenesis;protein metabolism;DNA metabolism;other metabolic processes;stress response;transport;signal transduction;other biological processes	cytosol;nucleus;other cytoplasmic organelle;other cell component	enzyme regulator activity;other molecular function	Pf13923, Pf18102, Pf21717, Pf21718	[GO:0000077]; GO:0031570; GO:0042770; GO:0000075; GO:0006974; GO:0035556; GO:1901988; GO:0033554; GO:0007165; GO:0010948; GO:1901987; GO:0006950; GO:0051716; GO:0009987; GO:0050794; GO:0007154; GO:0023052; GO:0010564; GO:0045786; GO:0050896; GO:0008150; GO:0050789; GO:0051726; GO:0048523; GO:0065007; GO:0048519 [GO:0002230]; GO:0050691; GO:0050688; GO:0002831; GO:0031347; GO:0032101; GO:0048583; …		ENSSSCG00000011876	DTX3L	I3LRN0	Antigen processing: Ubiquitination & Proteasome degradation	1	-0.17	0.0347236	277.8	247.6	8.44	9.43	High	High	High	High	High	High	High	High	High	High	High	High	1
FALSE	High	Master Protein	I3L6A5	Sulfotransferase OS=Sus scrofa OX=9823 GN=CHST2 PE=1 SV=4	0.001	5.746	5	3	5	3	464	50.4	9.47	11.84	3	other metabolic processes;other biological processes	other membranes;cytosol;ER/Golgi;nucleus	other molecular function	Pf00685	[GO:0000139]; GO:0098588; GO:0005794; GO:0031090; GO:0043231; GO:0005737; GO:0012505; GO:0016020; GO:0043227; GO:0043229; GO:0110165; GO:0005622; GO:0043226; GO:0005575 [GO:0001517]; GO:0008146; GO:0016782; GO:0016740; GO:0003824; GO:0003674 [GO:0005654]; GO:0110165; GO:0031981; GO:0005575; GO:0070013; GO:0005634; GO:0043233; GO:0043229; GO:0043231; GO:0031974; GO:0043226; GO:0005622; GO:0043227 …		ENSSSCG00000022031	CHST2	I3L6A5	Keratan sulfate biosynthesis	1	-0.17	0.038051	254.5	225.5	7.31	9.85	High	High	High	High	High	High	High	High	High	High	High	High	1
FALSE	High	Master Protein	A0A480KT19	Merlin isoform 1 OS=Sus scrofa OX=9823 GN=NF2 PE=4 SV=1	0	12.413	8	5	6	5	596	69.8	6.47	17.21	5	cell cycle OR cell proliferation;cell organization and biogenesis;developmental processes;signal transduction;other biological processes	plasma membrane;other membranes;cytosol;cytoskeleton;nucleus;other cytoplasmic organelle;other cell component	cytoskeletal activity	Pf00373, Pf00769, Pf09379, Pf09380, Pf20492	[GO:0000165]; GO:0141124; GO:0035556; GO:0007165; GO:0009987; GO:0050794; GO:0007154; GO:0023052; GO:0051716; GO:0008150; GO:0050789; GO:0050896; GO:0065007 [GO:0001707]; GO:0001704; GO:0048332; GO:0048646; GO:0007369; GO:0048729; GO:0007498; GO:0032502; GO:0009653; GO:0048598; GO:0009888; GO:0008150; GO:0048856; GO:0009790; GO:0007275; GO:0032501 [GO:0001726]; GO:0120025; GO:0031252; GO:0042995;…	100520699	ENSSSCG00000028707; ENSSSCG00005024258	NF2	A0A480KT19; A0A8D0PJ78; F1RFF4; F1RFG6; I6L689; ssc:100520699	Regulation of actin dynamics for phagocytic cup formation; RHO GTPases activate PAKs	2	-0.16	0.00806058	436.3	391.1	7.37	8.73	High	High	High	High	High	High	High	High	High	High	High	High	1
FALSE	High	Master Protein	A0A287BQA2	BTB/POZ domain-containing adapter for CUL3-mediated RhoA degradation protein 1 OS=Sus scrofa OX=9823 GN=KCTD13 PE=3 SV=1	0	25.172	31	7	9	6	329	36.4	6.99	23.11	7	cell organization and biogenesis;protein metabolism;other metabolic processes;other biological processes	nucleus;other cell component	other molecular function	Pf02214	[GO:0004842]; GO:0019787; GO:0016755; GO:0140096; GO:0016746; GO:0003824; GO:0016740; GO:0003674 [GO:0016477]; GO:0048870; GO:0009987; GO:0008150 [GO:0016567]; GO:0032446; GO:0070647; GO:0043687; GO:0036211; GO:0019538; GO:0043412; GO:0043170; GO:0044238; GO:1901564; GO:0008152; GO:0008150 [GO:0016604]; GO:0110165; GO:0005654; GO:0005575; GO:0031981; GO:0070013; GO:0005634; GO:0043233; GO:0043229…		ENSSSCG00000040888	KCTD13	A0A287BQA2	RND3 GTPase cycle; RND2 GTPase cycle	2	-0.16	0.0224757	246	219.5	9.82	6.42	High	High	High	High	High	High	High	High	High	High	High	High	1
FALSE	High	Master Protein	A0A287AKU6	Programmed cell death 6 OS=Sus scrofa OX=9823 GN=PDCD6 PE=1 SV=2	0	47.91	29	7	11	7	292	32.9	10.39	43.17	7			other molecular function	Pf13499	[GO:0005509]; GO:0046872; GO:0043169; GO:0043167; GO:0036094; GO:0005488; GO:0003674 [GO:0048306]; GO:0005515; GO:0005488; GO:0003674		ENSSSCG00000032090	PDCD6	A0A287AKU6		0	-0.16	0.0291322	795	712.2	10.32	5.33	High	High	High	High	High	High	High	High	High	High	High	High	1
FALSE	High	Master Protein	A0A287BD18	Complement factor H OS=Sus scrofa OX=9823 GN=CFH PE=1 SV=1	0	144.156	33	31	54	31	1234	138.5	6.68	169.06	31	other biological processes	non-structural extracellular	other molecular function	Pf00084	[GO:0001851]; GO:0001846; GO:0001848; GO:0005515; GO:0005488; GO:0003674 [GO:0005615]; GO:0110165; GO:0005576; GO:0005575 [GO:0006956]; GO:0002252; GO:0002253; GO:0006959; GO:0002376; GO:0050778; GO:0006955; GO:0008150; GO:0002684; GO:0048584; GO:0050776; GO:0050896; GO:0002682; GO:0048518; GO:0048583; GO:0050789; GO:0065007		ENSSSCG00000010893	CFH	A0A287BD18	Regulation of Complement cascade	1	-0.15	0.0206312	6906.2	6206.5	6.74	7.93	High	High	High	High	High	High	High	High	High	High	High	High	1
FALSE	High	Master Protein	P20305	Gelsolin (Fragment) OS=Sus scrofa OX=9823 GN=GSN PE=1 SV=1	0	145.987	41	32	71	32	772	84.7	6.32	194.48	32	cell organization and biogenesis;developmental processes;other biological processes	non-structural extracellular;cytosol;cytoskeleton;other cell component	cytoskeletal activity;other molecular function	Pf00626	[GO:0005546]; GO:0043168; GO:1902936; GO:0043167; GO:1901981; GO:0036094; GO:0035091; GO:0005488; GO:0005543; GO:0003674; GO:0008289 [GO:0005576]; GO:0110165; GO:0005575 [GO:0005615]; GO:0110165; GO:0005576; GO:0005575 [GO:0005737]; GO:0110165; GO:0005622; GO:0005575 [GO:0005829]; GO:0110165; GO:0005737; GO:0005575; GO:0005622 [GO:0007417]; GO:0048731; GO:0007399; GO:0048856; GO:0007275; GO:00325…		ENSSSCG00035079388; ENSSSCG00065003179	GSN	P20305	Neutrophil degranulation; Caspase-mediated cleavage of cytoskeletal proteins	2	-0.15	0.0345964	13477	12165.3	4.62	8.4	High	High	High	High	High	High	High	High	High	High	High	High	1
FALSE	Medium	Master Protein	A0A287BIT3	Alpha-(1,3)-fucosyltransferase OS=Sus scrofa OX=9823 GN=FUT11 PE=3 SV=1	0.016	2.037	6	2	2	2	493	55.8	5.47	0	2	protein metabolism;other metabolic processes	other membranes;ER/Golgi	other molecular function	Pf00852, Pf17039	[GO:0000139]; GO:0098588; GO:0005794; GO:0031090; GO:0043231; GO:0005737; GO:0012505; GO:0016020; GO:0043227; GO:0043229; GO:0110165; GO:0005622; GO:0043226; GO:0005575 [GO:0006486]; GO:0036211; GO:0043413; GO:0009101; GO:0019538; GO:0043412; GO:0070085; GO:0009059; GO:0009100; GO:1901137; GO:1901566; GO:0043170; GO:0044238; GO:1901564; GO:0008152; GO:0044249; GO:1901135; GO:0009058; GO:0008150; …	100157040	ENSSSCG00000035523	FUT11	A0A287BIT3; ssc:100157040	Lewis blood group biosynthesis	1	-0.15	0.0371139	39.7	35.9	7.38	6.32	High	High	High	High	High	High	High	High	High	High	High	High	1
FALSE	High	Master Protein	I3L5T3	Fibrillarin OS=Sus scrofa OX=9823 GN=FBL PE=1 SV=3	0	12.01	21	4	4	4	321	33.9	10.2	11	4	cell organization and biogenesis;RNA metabolism OR transcription;other metabolic processes;other biological processes	nucleus;other cell component	nucleic acid binding activity;other molecular function	Pf01269	[GO:0000494]; GO:0031126; GO:0034963; GO:0031123; GO:0043144; GO:0033967; GO:0006396; GO:0016074; GO:0044238; GO:0010467; GO:0032774; GO:0016070; GO:0008152; GO:0009059; GO:0141187; GO:0090304; GO:0008150; GO:0043170; GO:0044249; GO:0034654; GO:0006139; GO:0009058; GO:0044237; GO:0009987 [GO:0001094]; GO:0001091; GO:0044877; GO:0001099; GO:0140296; GO:0005488; GO:0001098; GO:0008134; GO:0003674; …	100626002	ENSSSCG00000030510	FBL	I3L5T3; ssc:100626002	Major pathway of rRNA processing in the nucleolus and cytosol	1	-0.14	0.00530411	55.7	50.4	3.81	6.04	High	High	High	High	High	High	High	High	High	High	High	High	1
FALSE	High	Master Protein	F1S9H0	Axin interactor, dorsalization associated OS=Sus scrofa OX=9823 GN=AIDA PE=1 SV=1	0	21.734	23	4	6	4	306	35	6.55	17.52	4				Pf08910, Pf14186		100518326	ENSSSCG00000010835	AIDA	F1S9H0; ssc:100518326		0	-0.14	0.0159982	1146.8	1037.2	6.12	5.71	High	High	High	High	High	High	High	High	High	High	High	High	1
FALSE	High	Master Protein	D2D0E6	Malonyl-CoA decarboxylase OS=Sus scrofa OX=9823 GN=MLYCD PE=4 SV=1	0	62.242	28	12	23	12	499	55.6	9.25	67.47	12	other metabolic processes;other biological processes	mitochondrion;other cytoplasmic organelle	other molecular function	Pf05292, Pf17408	[GO:0005759]; GO:0070013; GO:0005739; GO:0043233; GO:0043229; GO:0043231; GO:0005737; GO:0031974; GO:0043226; GO:0005622; GO:0043227; GO:0110165; GO:0005575 [GO:0005782]; GO:0031907; GO:0005777; GO:0070013; GO:0042579; GO:0043233; GO:0043229; GO:0043231; GO:0005737; GO:0031974; GO:0043226; GO:0005622; GO:0043227; GO:0110165; GO:0005575 [GO:0006085]; GO:0006084; GO:0071616; GO:0006637; GO:0009152;…		ENSSSCG00000031450	MLYCD	D2D0E6	Peroxisomal protein import; Beta-oxidation of very long chain fatty acids	2	-0.14	0.0414489	2366.3	2148.5	4.44	6.56	High	High	High	High	High	High	High	High	High	High	High	High	1
FALSE	High	Master Protein	A0A5G2RN08	Xylulose kinase OS=Sus scrofa OX=9823 GN=XYLB PE=1 SV=1	0	7.698	5	2	3	2	536	58.5	5.88	8.79	2	other metabolic processes	cytosol	kinase activity;other molecular function	Pf00370, Pf02782	[GO:0004856]; GO:0016773; GO:0019200; GO:0016772; GO:0016301; GO:0046835; GO:0016740; GO:0005975; GO:0016310; GO:0003824; GO:0044238; GO:0006796; GO:0003674; GO:0008152; GO:0006793; GO:0008150; GO:0044237; GO:0009987 [GO:0005524]; GO:0032559; GO:0035639; GO:0030554; GO:0032555; GO:0043168; GO:1901265; GO:1901363; GO:0017076; GO:0032553; GO:0043167; GO:0097159; GO:0036094; GO:0000166; GO:0097367; …		ENSSSCG00000011254	XYLB	A0A5G2RN08	Formation of xylulose-5-phosphate	1	-0.14	0.044817	146.7	133.6	11.52	9.31	High	High	High	High	High	High	High	High	High	High	High	High	1
FALSE	High	Master Protein	A0A287B639	protein-serine/threonine phosphatase OS=Sus scrofa OX=9823 GN=SSH3 PE=1 SV=3	0.001	4.645	3	2	2	2	549	60.8	5.19	5.53	2	cell organization and biogenesis		cytoskeletal activity;other molecular function	Pf00782, Pf08766	[GO:0003779]; GO:0008092; GO:0005515; GO:0005488; GO:0003674 [GO:0017018]; GO:0004722; GO:0004721; GO:0016791; GO:0140096; GO:0042578; GO:0003824; GO:0016788; GO:0003674; GO:0016787 [GO:0030837]; GO:0030833; GO:0032272; GO:0051494; GO:1902904; GO:0008064; GO:0032271; GO:0031333; GO:0010639; GO:0051493; GO:0051129; GO:1902903; GO:0030832; GO:0110053; GO:0043254; GO:0033043; GO:0048523; GO:0051128;…		ENSSSCG00000027956	SSH3	A0A287B639		0	-0.14	0.0485986	307	279.4	7.33	8.76	High	High	High	High	High	High	High	High	High	High	High	High	1
FALSE	High	Master Protein	I3LQH7	Biliverdin reductase B OS=Sus scrofa OX=9823 GN=BLVRB PE=1 SV=2	0	115.718	92	15	63	15	206	22.2	6.86	218.41	15	other metabolic processes;other biological processes	plasma membrane;other membranes;cytosol;nucleus	other molecular function	Pf13460	[GO:0004074]; GO:0016628; GO:0016627; GO:0016491; GO:0003824; GO:0003674 [GO:0005654]; GO:0110165; GO:0031981; GO:0005575; GO:0070013; GO:0005634; GO:0043233; GO:0043229; GO:0043231; GO:0031974; GO:0043226; GO:0005622; GO:0043227 [GO:0005829]; GO:0110165; GO:0005737; GO:0005575; GO:0005622 [GO:0005886]; GO:0016020; GO:0071944; GO:0110165; GO:0005575 [GO:0030219]; GO:0030099; GO:0030154; GO:003009…	100625219	ENSSSCG00000021067	BLVRB	I3LQH7; ssc:100625219	Cytoprotection by HMOX1; Heme degradation	2	-0.13	0.00921724	9187.1	8403.1	5.6	2.76	High	High	High	High	High	High	High	High	High	High	High	High	1
FALSE	High	Master Protein	A0A8D1F1K9	Mitochondrial ribosomal protein L41 OS=Sus scrofa OX=9823 GN=MRPL41 PE=1 SV=1	0	11.344	33	4	7	4	135	15	9.7	19.21	4	protein metabolism;other metabolic processes	mitochondrion;translational apparatus	other molecular function	Pf09809	[GO:0003735]; GO:0005198; GO:0003674 [GO:0005762]; GO:0000315; GO:0098798; GO:0005761; GO:0015934; GO:0000313; GO:0032991; GO:0005739; GO:0005759; GO:0044391; GO:0005840; GO:0043226; GO:0005575; GO:0043231; GO:0005737; GO:0070013; GO:1990904; GO:0043232; GO:0110165; GO:0043227; GO:0043229; GO:0005622; GO:0043233; GO:0043228; GO:0031974 [GO:0006412]; GO:0009059; GO:0019538; GO:1901566; GO:0010467;…		ENSSSCG00000052504; ENSSSCG00005042504	MRPL41	A0A287AWS0; A0A8D1F1K9	Mitochondrial translation elongation; Mitochondrial translation termination	2	-0.13	0.0125516	759.5	695.6	6.76	5.16	High	High	High	High	High	High	High	High	High	High	High	High	1
FALSE	Medium	Master Protein	F1RQ04	DnaJ heat shock protein family (Hsp40) member C4 OS=Sus scrofa OX=9823 GN=DNAJC4 PE=4 SV=4	0.016	2.04	3	1	1	1	260	29.6	10.84	2.14	1		other membranes		Pf00226	[GO:0016020]; GO:0110165; GO:0005575		ENSSSCG00000013038	DNAJC4	F1RQ04		0	-0.13	0.0130319	69.2	63.2	5.12	3.07	High	High	High	High	High	High	High	High	High	High	High	High	1
FALSE	High	Master Protein	Q9GKE7	H(+)/Cl(-) exchange transporter 5 OS=Sus scrofa OX=9823 GN=CLCN5 PE=2 SV=2	0	13.828	4	5	9	2	816	90.7	6.33	19.53	5	transport	plasma membrane;other membranes;ER/Golgi;other cytoplasmic organelle	transporter activity;other molecular function	Pf00571, Pf00654	[GO:0000139]; GO:0098588; GO:0005794; GO:0031090; GO:0043231; GO:0005737; GO:0012505; GO:0016020; GO:0043227; GO:0043229; GO:0110165; GO:0005622; GO:0043226; GO:0005575 [GO:0005247]; GO:0005254; GO:0008308; GO:0005253; GO:0015108; GO:0005244; GO:0005216; GO:0008509; GO:0015103; GO:1902476; GO:0022832; GO:0015075; GO:0015267; GO:0098656; GO:0015318; GO:0015698; GO:0006821; GO:0098661; GO:0022836; …	397263	ENSSSCG00000023026; ENSSSCG00025072959; ENSSSCG00030004195; ENSSSCG00035056248; ENSSSCG00045032335; ENSSSCG00050079073; ENSSSCG00055002299; ENSSSCG00060026931; ENSSSCG00070025014	CLCN5	A0A287BE85; Q9GKE7; ssc:397263	Stimuli-sensing channels	1	-0.13	0.0144723	114.1	104.5	7.43	5.84	High	High	High	High	High	High	High	High	High	High	High	High	1
FALSE	High	Master Protein	I3L574	UBC core domain-containing protein OS=Sus scrofa OX=9823 GN=UBE2F PE=3 SV=3	0	20.28	31	5	9	5	185	21.1	6.79	30.85	5	protein metabolism;other metabolic processes		other molecular function	Pf00179	[GO:0005524]; GO:0032559; GO:0035639; GO:0030554; GO:0032555; GO:0043168; GO:1901265; GO:1901363; GO:0017076; GO:0032553; GO:0043167; GO:0097159; GO:0036094; GO:0000166; GO:0097367; GO:0005488; GO:0003674 [GO:0019788]; GO:0019787; GO:0016755; GO:0140096; GO:0016746; GO:0003824; GO:0016740; GO:0003674 [GO:0045116]; GO:0032446; GO:0070647; GO:0043687; GO:0036211; GO:0019538; GO:0043412; GO:0043170;…	100517862	ENSSSCG00000027723	UBE2F	I3L574; ssc:100517862		0	-0.13	0.0185681	588	536.5	7.62	6.94	High	High	High	High	High	High	High	High	High	High	High	High	1
FALSE	Medium	Master Protein	A0A4X1TAC1	Choline/ethanolaminephosphotransferase 1 OS=Sus scrofa OX=9823 GN=CEPT1 PE=1 SV=1	0.011	2.331	3	1	2	1	416	46.4	8.1	5.02	1	other metabolic processes	other membranes;ER/Golgi;nucleus	other molecular function	Pf01066	[GO:0005789]; GO:0031090; GO:0042175; GO:0098827; GO:0016020; GO:0043227; GO:0012505; GO:0031984; GO:0005783; GO:0110165; GO:0043226; GO:0043229; GO:0043231; GO:0005737; GO:0005575; GO:0005622 [GO:0008654]; GO:0006644; GO:0008610; GO:0090407; GO:0006796; GO:0019637; GO:0044255; GO:0006629; GO:0009058; GO:0006793; GO:0044237; GO:0044238; GO:0008152; GO:0009987; GO:0008150 [GO:0016780]; GO:0016772;…	100154792	ENSSSCG00000029918; ENSSSCG00005025022	CEPT1	A0A4X1TAC1; I3LAL7; ssc:100154792		0	-0.13	0.0242848	580.3	531.7	4.28	5.58	High	High	High	High	High	High	High	High	High	High	High	High	1
FALSE	High	Master Protein	A0A287A5C2	PR/SET domain 8 OS=Sus scrofa OX=9823 GN=PRDM8 PE=4 SV=2	0	10.746	6	2	2	2	682	70.7	7.93	8.46	2	cell organization and biogenesis;other metabolic processes;developmental processes;other biological processes	nucleus	other molecular function	Pf13894, Pf21549	[GO:0003682]; GO:0044877; GO:0005488; GO:0003674 [GO:0003714]; GO:0003712; GO:0045892; GO:0030674; GO:0140110; GO:0006355; GO:1902679; GO:0060090; GO:0003674; GO:0010468; GO:2001141; GO:0010558; GO:0051253; GO:0010556; GO:0051252; GO:0010605; GO:0031327; GO:0045934; GO:0031326; GO:0060255; GO:0019219; GO:0009892; GO:0009890; GO:0031324; GO:0009889; GO:0031323; GO:0019222; GO:0080090; GO:0048519; …		ENSSSCG00000036555	PRDM8	A0A287A5C2		0	-0.13	0.0314959	325.7	297.3	5.18	5.36	High	High	High	High	High	High	High	High	High	High	High	High	1
FALSE	High	Master Protein	F1S4V5	Actin binding LIM protein 1 OS=Sus scrofa OX=9823 GN=ABLIM1 PE=1 SV=4	0	49.325	21	16	25	16	836	94	8.6	49.36	16	cell organization and biogenesis	cytoskeleton;other cell component	cytoskeletal activity;other molecular function	Pf00412, Pf02209, Pf16182	[GO:0001725]; GO:0042641; GO:0097517; GO:0110165; GO:0015629; GO:0032432; GO:0005575; GO:0005856; GO:0043232; GO:0043228; GO:0043229; GO:0043226; GO:0005622 [GO:0005737]; GO:0110165; GO:0005622; GO:0005575 [GO:0007010]; GO:0006996; GO:0016043; GO:0071840; GO:0009987; GO:0008150 [GO:0015629]; GO:0005856; GO:0043232; GO:0043228; GO:0043229; GO:0043226; GO:0005622; GO:0110165; GO:0005575 [GO:0030027…		ENSSSCG00000010651	ABLIM1	F1S4V5		0	-0.13	0.0345537	1468.9	1346.2	6.24	5.55	High	High	High	High	High	High	High	High	High	High	High	High	1
FALSE	High	Master Protein	F2Z5D0	Protein transport protein Sec61 subunit alpha isoform 2 isoform a OS=Sus scrofa OX=9823 GN=SEC61A2 PE=1 SV=1	0	19.794	13	5	9	4	476	52.2	8.06	14.16	5	transport	other membranes;ER/Golgi		Pf00344, Pf10559	[GO:0005789]; GO:0031090; GO:0042175; GO:0098827; GO:0016020; GO:0043227; GO:0012505; GO:0031984; GO:0005783; GO:0110165; GO:0043226; GO:0043229; GO:0043231; GO:0005737; GO:0005575; GO:0005622 [GO:0015031]; GO:0045184; GO:0071705; GO:0008104; GO:0051234; GO:0006810; GO:0070727; GO:0051179; GO:0033036; GO:0051641; GO:0008150; GO:0009987	100511831	ENSSSCG00000011114	SEC61A2	F2Z5D0; ssc:100511831		0	-0.13	0.0424419	572.2	524.1	3.7	6.29	High	High	High	High	High	High	High	High	High	High	High	High	1
FALSE	High	Master Protein	D7RA29	Microtubule-associated protein 1 light chain 3 beta OS=Sus scrofa OX=9823 GN=MAP1LC3B PE=1 SV=1	0	13.403	32	4	7	3	125	14.7	8.66	16.43	4	cell organization and biogenesis;other metabolic processes;stress response	other membranes;cytoskeleton;other cytoplasmic organelle;other cell component	cytoskeletal activity;other molecular function	Pf02991	[GO:0000045]; GO:0070925; GO:1905037; GO:0006996; GO:0022607; GO:0007033; GO:0016236; GO:0016043; GO:0044085; GO:0006914; GO:0071840; GO:0044248; GO:0061919; GO:0009987; GO:0009056; GO:0044237; GO:0008150; GO:0008152 [GO:0000421]; GO:0005774; GO:0005776; GO:0098588; GO:0005773; GO:0031090; GO:0043231; GO:0005737; GO:0016020; GO:0043227; GO:0043229; GO:0110165; GO:0005622; GO:0043226; GO:0005575 […	100462754	ENSSSCG00000002655	MAP1LC3B	D7RA29; ssc:100462754	TBC/RABGAPs; Macroautophagy; KEAP1-NFE2L2 pathway; PINK1-PRKN Mediated Mitophagy; Receptor Mediated Mitophagy; Pexophagy	6	-0.13	0.0449983	1100.4	1007.2	8.16	4.31	High	High	High	High	High	High	High	High	High	High	High	High	1
FALSE	High	Master Protein	A0A287ACH8	Synthesis of cytochrome C oxidase 1 OS=Sus scrofa OX=9823 GN=SCO1 PE=1 SV=1	0	12.358	10	3	7	3	305	33.5	8.28	15.53	3	cell organization and biogenesis	other membranes;cytoskeleton;mitochondrion	other molecular function	Pf02630	[GO:0005743]; GO:0019866; GO:0031966; GO:0031090; GO:0031967; GO:0005740; GO:0016020; GO:0043227; GO:0110165; GO:0043229; GO:0005739; GO:0043226; GO:0005575; GO:0005622; GO:0043231; GO:0005737 [GO:0030016]; GO:0043292; GO:0043232; GO:0099512; GO:0005737; GO:0043228; GO:0043229; GO:0099081; GO:0110165; GO:0005622; GO:0043226; GO:0099080; GO:0005575 [GO:0033617]; GO:0008535; GO:0033108; GO:0017004;…	100517855	ENSSSCG00000018008	SCO1	A0A287ACH8; ssc:100517855	Complex IV assembly	1	-0.12	0.00665675	291.4	268.8	3.64	4.28	High	High	High	High	High	High	High	High	High	High	High	High	1
FALSE	High	Master Protein	F1S0W4	Proline rich coiled-coil 2B OS=Sus scrofa OX=9823 GN=PRRC2B PE=1 SV=4	0	121.987	20	36	44	36	2241	242.9	8.18	82.45	36	other biological processes			Pf07001	[GO:0030154]; GO:0048869; GO:0009987; GO:0032502; GO:0008150		ENSSSCG00000005715	PRRC2B	F1S0W4		0	-0.12	0.00686423	3514.7	3228.7	3.46	3.58	High	High	High	High	High	High	High	High	High	High	High	High	1
FALSE	High	Master Protein	F1S8J8	mRNA m(6)A methyltransferase OS=Sus scrofa OX=9823 GN=METTL3 PE=2 SV=2	0	7.517	9	3	3	3	580	64.6	6.58	6.07	3	cell organization and biogenesis;RNA metabolism OR transcription;other metabolic processes;stress response;other biological processes	cytosol;ER/Golgi;nucleus;other cell component	nucleic acid binding activity;other molecular function	Pf05063	[GO:0000398]; GO:0000377; GO:0006397; GO:0000375; GO:0006396; GO:0016071; GO:0008380; GO:0044238; GO:0010467; GO:0032774; GO:0016070; GO:0008152; GO:0009059; GO:0141187; GO:0090304; GO:0008150; GO:0043170; GO:0044249; GO:0034654; GO:0006139; GO:0009058; GO:0044237; GO:0009987 [GO:0001510]; GO:0009451; GO:0043414; GO:0016070; GO:0043412; GO:0032259; GO:0090304; GO:0043170; GO:0008152; GO:0006139; …	100513294	ENSSSCG00000024445; ENSSSCG00005018396	METTL3	A0A4X1UWD0; F1S8J8; ssc:100513294	Processing of Capped Intron-Containing Pre-mRNA	1	-0.12	0.0131241	340.1	314.1	4.92	6.67	High	High	High	High	High	High	High	High	High	High	High	High	1
FALSE	High	Master Protein	P67985	Large ribosomal subunit protein eL22 OS=Sus scrofa OX=9823 GN=RPL22 PE=1 SV=2	0	34.87	62	6	19	6	128	14.8	9.19	67.05	6	protein metabolism;other metabolic processes;other biological processes	other membranes;cytosol;ER/Golgi;translational apparatus;nucleus;other cell component	nucleic acid binding activity;other molecular function	Pf01776	[GO:0002181]; GO:0006412; GO:0009059; GO:0019538; GO:1901566; GO:0010467; GO:0043170; GO:0044249; GO:0044238; GO:1901564; GO:0009058; GO:0008152; GO:0044237; GO:0008150; GO:0009987 [GO:0003723]; GO:0003676; GO:0097159; GO:0005488; GO:0003674 [GO:0003735]; GO:0005198; GO:0003674 [GO:0005634]; GO:0043231; GO:0043227; GO:0043229; GO:0043226; GO:0005622; GO:0110165; GO:0005575 [GO:0008201]; GO:000553…	397047	ENSSSCG00000054047; ENSSSCG00025036285; ENSSSCG00035004022; ENSSSCG00050062054; ENSSSCG00055004004; ENSSSCG00060044262; ENSSSCG00070029571	RPL22	P41104; P67985; ssc:397047	Major pathway of rRNA processing in the nucleolus and cytosol; Nonsense Mediated Decay (NMD) enhanced by the Exon Junction Complex (EJC); L13a-mediated translational silencing of Ceruloplasmin expression; SRP-dependent cotranslational protein targeting to membrane; Formation of a pool of free 40S subunits; GTP hydrolysis and joining of the 60S ribosomal subunit; Nonsense Mediated Decay (NMD) inde…	7	-0.12	0.0248126	1673.7	1543.7	6.69	6.51	High	High	High	High	High	High	High	High	High	High	High	High	1
FALSE	High	Master Protein	F1SA83	Proline rich 36 OS=Sus scrofa OX=9823 GN=PRR36 PE=4 SV=5	0	9.396	4	2	3	2	687	67.5	5.45	8.88	2				Pf15363			ENSSSCG00000013584	PRR36	F1SA83		0	-0.12	0.0394906	129.2	118.8	8.62	7.01	High	High	High	High	High	High	High	High	High	High	High	High	1
FALSE	High	Master Protein	A0A8W4FQ49	Caprin family member 2 OS=Sus scrofa OX=9823 GN=CAPRIN2 PE=3 SV=1	0	23.197	8	6	6	6	1066	119.4	6.29	14.66	6	other biological processes	cytosol;cytoskeleton;nucleus	nucleic acid binding activity	Pf00386, Pf12287, Pf18293	[GO:0003723]; GO:0003676; GO:0097159; GO:0005488; GO:0003674 [GO:0005654]; GO:0110165; GO:0031981; GO:0005575; GO:0070013; GO:0005634; GO:0043233; GO:0043229; GO:0043231; GO:0031974; GO:0043226; GO:0005622; GO:0043227 [GO:0005813]; GO:0005815; GO:0110165; GO:0015630; GO:0005575; GO:0005856; GO:0043232; GO:0043228; GO:0043229; GO:0043226; GO:0005622 [GO:0005829]; GO:0110165; GO:0005737; GO:0005575…		ENSSSCG00000022611	CAPRIN2	A0A8W4FQ49		0	-0.12	0.0414861	124.4	114.3	9.75	3.23	High	High	High	High	High	High	High	High	High	High	High	High	1
FALSE	High	Master Protein	F1SPM2	Rho GTPase activating protein 25 OS=Sus scrofa OX=9823 GN=ARHGAP25 PE=4 SV=3	0	24.363	17	10	10	10	647	73.2	6.89	24.33	10	cell organization and biogenesis;transport;signal transduction;other biological processes	plasma membrane	enzyme regulator activity	Pf00169, Pf00620	[GO:0001891]; GO:0110165; GO:0005886; GO:0005575; GO:0016020; GO:0071944 [GO:0005096]; GO:0008047; GO:0030695; GO:0030234; GO:0140677; GO:0060589; GO:0098772; GO:0003674 [GO:0006911]; GO:0099024; GO:0006909; GO:0010324; GO:0006897; GO:0061024; GO:0016192; GO:0098657; GO:0016043; GO:0006810; GO:0009987; GO:0071840; GO:0051234; GO:0008150; GO:0051179 [GO:0007015]; GO:0097435; GO:0030036; GO:0016043…	100514401	ENSSSCG00000008344; ENSSSCG00005042124	ARHGAP25	A0A8D1XN05; F1SPM2; ssc:100514401	RAC1 GTPase cycle	1	-0.12	0.0430594	996.4	916.9	10.94	7.03	High	High	High	High	High	High	High	High	High	High	High	High	1
FALSE	High	Master Protein	F1RFG5	Exportin-6 OS=Sus scrofa OX=9823 GN=XPO6 PE=3 SV=2	0	23.296	7	6	6	6	1125	128.8	6.35	17.1	6	transport	plasma membrane;other membranes;cytosol;nucleus;other cell component	other molecular function	Pf03810, Pf08389	[GO:0005049]; GO:0140142; GO:0051168; GO:0140104; GO:0006913; GO:0003674; GO:0051169; GO:0046907; GO:0006810; GO:0051641; GO:0051649; GO:0051234; GO:0009987; GO:0051179; GO:0008150 [GO:0005654]; GO:0110165; GO:0031981; GO:0005575; GO:0070013; GO:0005634; GO:0043233; GO:0043229; GO:0043231; GO:0031974; GO:0043226; GO:0005622; GO:0043227 [GO:0005730]; GO:0043232; GO:0031981; GO:0043228; GO:0043229;…	100518364	ENSSSCG00000007812	XPO6	A0A286ZTA7; F1RFG5; ssc:100518364		0	-0.12	0.0449525	332	304.9	6	6.9	High	High	High	High	High	High	High	High	High	High	High	High	1
FALSE	High	Master Protein	I3LIE3	Myosin heavy chain 14 OS=Sus scrofa OX=9823 GN=MYH14 PE=1 SV=3	0	369.434	35	76	139	63	2040	232	5.6	429.8	76	cell organization and biogenesis;other biological processes	cytoskeleton;other cell component	cytoskeletal activity;other molecular function	Pf00063, Pf01576, Pf02736	[GO:0000146]; GO:0003774; GO:0140657; GO:0003674 [GO:0001725]; GO:0042641; GO:0097517; GO:0110165; GO:0015629; GO:0032432; GO:0005575; GO:0005856; GO:0043232; GO:0043228; GO:0043229; GO:0043226; GO:0005622 [GO:0003009]; GO:0006941; GO:0050881; GO:0006936; GO:0050879; GO:0050905; GO:0003012; GO:0032501; GO:0050877; GO:0003008; GO:0008150 [GO:0005524]; GO:0032559; GO:0035639; GO:0030554; GO:0032555…		ENSSSCG00000027407	MYH14	I3LIE3	RHO GTPases activate PAKs	1	-0.12	0.0463894	9949.3	9142.6	8.67	4.82	High	High	High	High	High	High	High	High	High	High	High	High	1
FALSE	Medium	Master Protein	F1S8G0	Telomerase associated protein 1 OS=Sus scrofa OX=9823 GN=TEP1 PE=4 SV=4	0.018	2.013	1	1	1	1	2623	290.4	7.65	0	1	cell organization and biogenesis;DNA metabolism;other metabolic processes	nucleus;other cell component	nucleic acid binding activity;other molecular function	Pf00400, Pf05386, Pf05729, Pf05731, Pf13271, Pf19334	[GO:0000722]; GO:0000723; GO:0006312; GO:0006259; GO:0032200; GO:0006310; GO:0090304; GO:0051276; GO:0006139; GO:0043170; GO:0006996; GO:0044238; GO:0008152; GO:0016043; GO:0008150; GO:0071840; GO:0009987 [GO:0002039]; GO:0005515; GO:0005488; GO:0003674 [GO:0003720]; GO:0003964; GO:0034061; GO:0006278; GO:0016779; GO:0140097; GO:0071897; GO:0016772; GO:0140640; GO:0006259; GO:0141187; GO:0016740;…		ENSSSCG00000002142	TEP1	F1S8G0		0	-0.11	0.00773663	220.1	204.3	4.28	3.69	High	High	High	High	High	High	High	High	High	High	High	High	1
FALSE	High	Master Protein	A0A287ASP8	SUMO-conjugating enzyme UBC9 OS=Sus scrofa OX=9823 GN=UBE2I PE=1 SV=1	0.001	4.753	12	2	4	2	158	18	8.66	10.47	2			other molecular function	Pf00179	[GO:0005524]; GO:0032559; GO:0035639; GO:0030554; GO:0032555; GO:0043168; GO:1901265; GO:1901363; GO:0017076; GO:0032553; GO:0043167; GO:0097159; GO:0036094; GO:0000166; GO:0097367; GO:0005488; GO:0003674 [GO:0016740]; GO:0003824; GO:0003674	100533196	ENSSSCG00000021560	UBE2I	A0A287ASP8; ssc:100533196		0	-0.11	0.00822579	976.7	905.9	3.94	2.32	High	High	High	High	High	High	High	High	High	High	High	High	1
FALSE	Medium	Master Protein	F1RY37	RUNX1 partner transcriptional co-repressor 1 OS=Sus scrofa OX=9823 GN=RUNX1T1 PE=3 SV=5	0.032	1.562	1	1	1	1	691	77	8.44	2.67	1	RNA metabolism OR transcription;other metabolic processes;other biological processes	nucleus	other molecular function	Pf01753, Pf07531, Pf08788	[GO:0003714]; GO:0003712; GO:0045892; GO:0030674; GO:0140110; GO:0006355; GO:1902679; GO:0060090; GO:0003674; GO:0010468; GO:2001141; GO:0010558; GO:0051253; GO:0010556; GO:0051252; GO:0010605; GO:0031327; GO:0045934; GO:0031326; GO:0060255; GO:0019219; GO:0009892; GO:0009890; GO:0031324; GO:0009889; GO:0031323; GO:0019222; GO:0080090; GO:0048519; GO:0048523; GO:0050794; GO:0050789; GO:0065007; G…		ENSSSCG00000006115	RUNX1T1	F1RY37		0	-0.11	0.0187694	44.6	41.2	7.19	5.13	High	High	High	High	High	High	High	High	High	High	High	High	1
FALSE	High	Master Protein	F1RN84	non-specific serine/threonine protein kinase OS=Sus scrofa OX=9823 GN=TAOK1 PE=3 SV=3	0	59.228	16	17	28	15	1001	116	7.65	76.55	17	cell cycle OR cell proliferation;cell organization and biogenesis;other metabolic processes;stress response;developmental processes;signal transduction;other biological processes	cytoskeleton;other cell component	cytoskeletal activity;kinase activity;other molecular function	Pf00069	[GO:0000226]; GO:0007010; GO:0007017; GO:0006996; GO:0009987; GO:0016043; GO:0008150; GO:0071840 [GO:0004674]; GO:0004672; GO:0016301; GO:0016773; GO:0140096; GO:0016772; GO:0003824; GO:0016740; GO:0003674 [GO:0005524]; GO:0032559; GO:0035639; GO:0030554; GO:0032555; GO:0043168; GO:1901265; GO:1901363; GO:0017076; GO:0032553; GO:0043167; GO:0097159; GO:0036094; GO:0000166; GO:0097367; GO:0005488;…	100622172	ENSSSCG00000017790; ENSSSCG00005045040	TAOK1	A0A4X1TUA5; F1RN84; ssc:100622172	Amplification of signal from unattached kinetochores via a MAD2 inhibitory signal; Separation of Sister Chromatids; Resolution of Sister Chromatid Cohesion; RHO GTPases Activate Formins; EML4 and NUDC in mitotic spindle formation	6	-0.11	0.0247455	2578.5	2385.8	7.33	7.84	High	High	High	High	High	High	High	High	High	High	High	High	1
FALSE	High	Master Protein	A0A287BPI5	Palladin isoform X4 OS=Sus scrofa OX=9823 GN=PALLD PE=1 SV=1	0	57.862	12	16	27	16	1350	143.9	6.76	67.67	16	cell organization and biogenesis;other biological processes	plasma membrane;other membranes;cytosol;cytoskeleton;mitochondrion;nucleus;other cell component		Pf07679	[GO:0001725]; GO:0042641; GO:0097517; GO:0110165; GO:0015629; GO:0032432; GO:0005575; GO:0005856; GO:0043232; GO:0043228; GO:0043229; GO:0043226; GO:0005622 [GO:0003334]; GO:0002064; GO:0030216; GO:0048468; GO:0030855; GO:0009913; GO:0043588; GO:0048856; GO:0048869; GO:0030154; GO:0060429; GO:0008544; GO:0048513; GO:0032502; GO:0009987; GO:0009888; GO:0008150 [GO:0003382]; GO:0000902; GO:0002064;…		ENSSSCG00000029331	PALLD	A0A287BPI5	Platelet degranulation ; Striated Muscle Contraction	2	-0.11	0.0256225	1877.9	1741	10.65	7.3	High	High	High	High	High	High	High	High	High	High	High	High	1
FALSE	High	Master Protein	A0A287B7S6	Phospholipid-transporting ATPase OS=Sus scrofa OX=9823 GN=ATP11B PE=3 SV=1	0	18.625	7	7	7	7	1232	140.7	6.93	19.48	7	cell organization and biogenesis;transport	plasma membrane;other membranes;ER/Golgi;other cytoplasmic organelle;other cell component	transporter activity;other molecular function	Pf00122, Pf00702, Pf13246, Pf16209, Pf16212	[GO:0000287]; GO:0046872; GO:0043169; GO:0043167; GO:0036094; GO:0005488; GO:0003674 [GO:0005524]; GO:0032559; GO:0035639; GO:0030554; GO:0032555; GO:0043168; GO:1901265; GO:1901363; GO:0017076; GO:0032553; GO:0043167; GO:0097159; GO:0036094; GO:0000166; GO:0097367; GO:0005488; GO:0003674 [GO:0005783]; GO:0043231; GO:0005737; GO:0012505; GO:0043227; GO:0043229; GO:0110165; GO:0005622; GO:0043226;…		ENSSSCG00000011772	ATP11B	A0A287B7S6	Neutrophil degranulation; Ion transport by P-type ATPases	2	-0.11	0.0286758	302.1	279.9	5.41	5.54	High	High	High	High	High	High	High	High	High	High	High	High	1
FALSE	High	Master Protein	F1SJ94	S-phase cyclin A associated protein in the ER OS=Sus scrofa OX=9823 GN=SCAPER PE=4 SV=4	0	33.743	6	8	12	8	1402	158.3	7.18	30.14	8			nucleic acid binding activity;other molecular function	Pf12874, Pf16501	[GO:0003676]; GO:0097159; GO:0005488; GO:0003674 [GO:0008270]; GO:0046914; GO:0046872; GO:0043169; GO:0043167; GO:0036094; GO:0005488; GO:0003674		ENSSSCG00000001865	SCAPER	F1SJ94		0	-0.11	0.0337185	878.3	813.6	2.44	5.24	High	High	High	High	High	High	High	High	High	High	High	High	1
FALSE	High	Master Protein	A0A4X1WB15	Transcription factor BTF3 OS=Sus scrofa OX=9823 GN=BTF3L4 PE=1 SV=1	0	54.139	50	7	27	6	158	17.3	6.35	76.55	7				Pf01849			ENSSSCG00000038762; ENSSSCG00005026114	BTF3L4	A0A287BAG8; A0A4X1WB15		0	-0.11	0.0400848	1615.3	1499.1	5.87	6.99	High	High	High	High	High	High	High	High	High	High	High	High	1
FALSE	High	Master Protein	A0A4X1V1W7	DNA polymerase epsilon subunit 3 OS=Sus scrofa OX=9823 GN=POLE3 PE=1 SV=1	0	8.06	24	3	6	3	147	16.8	4.74	5.79	3	cell organization and biogenesis;DNA metabolism;other metabolic processes;other biological processes	nucleus;other cell component	other molecular function	Pf00808	[GO:0000122]; GO:0006357; GO:0045892; GO:0006355; GO:1902679; GO:0010468; GO:2001141; GO:0010558; GO:0051253; GO:0010556; GO:0051252; GO:0010605; GO:0031327; GO:0045934; GO:0031326; GO:0060255; GO:0019219; GO:0009892; GO:0009890; GO:0031324; GO:0009889; GO:0031323; GO:0019222; GO:0080090; GO:0048519; GO:0048523; GO:0050794; GO:0050789; GO:0065007; GO:0008150 [GO:0006261]; GO:0006260; GO:0006259; …	100517450	ENSSSCG00000005478; ENSSSCG00005004392	POLE3	A0A287BQV3; A0A4X1V1W7; ssc:100517450	Dual incision in TC-NER; Gap-filling DNA repair synthesis and ligation in TC-NER; Activation of the pre-replicative complex; Recognition of DNA damage by PCNA-containing replication complex; PCNA-Dependent Long Patch Base Excision Repair; Termination of translesion DNA synthesis; HDR through Homologous Recombination (HRR); Gap-filling DNA repair synthesis and ligation in GG-NER; Dual Incision in …	10	-0.1	0.0022066	218.6	203.8	3.64	2.48	High	High	High	High	High	High	High	High	High	High	High	High	1
FALSE	High	Master Protein	D7RA34	Ubiquitin-like protein ATG12 OS=Sus scrofa OX=9823 GN=ATG12 PE=2 SV=1	0	10.751	19	3	5	3	140	15.1	4.88	9.13	3	cell organization and biogenesis;other metabolic processes;other biological processes	other membranes;nucleus;other cytoplasmic organelle;other cell component		Pf04110	[GO:0000045]; GO:0070925; GO:1905037; GO:0006996; GO:0022607; GO:0007033; GO:0016236; GO:0016043; GO:0044085; GO:0006914; GO:0071840; GO:0044248; GO:0061919; GO:0009987; GO:0009056; GO:0044237; GO:0008150; GO:0008152 [GO:0000421]; GO:0005774; GO:0005776; GO:0098588; GO:0005773; GO:0031090; GO:0043231; GO:0005737; GO:0016020; GO:0043227; GO:0043229; GO:0110165; GO:0005622; GO:0043226; GO:0005575 […	100462745	ENSSSCG00000033912	ATG12	D7RA34; F1RLE4; ssc:100462745	Macroautophagy; PINK1-PRKN Mediated Mitophagy; Receptor Mediated Mitophagy	3	-0.1	0.00468058	729.9	680.4	4.06	4.27	High	High	High	High	High	High	High	High	High	High	High	High	1
FALSE	High	Master Protein	A0A287A075	F-box protein 44 OS=Sus scrofa OX=9823 GN=FBXO44 PE=1 SV=1	0	8.407	19	2	2	2	258	29	8.44	5.71	2		other cell component		Pf04300, Pf12937	[GO:0005737]; GO:0110165; GO:0005622; GO:0005575	100736592	ENSSSCG00000003421	FBXO44	A0A287A075	Neddylation; Antigen processing: Ubiquitination & Proteasome degradation	2	-0.1	0.00900252	181.2	168.8	4.65	4.87	High	High	High	High	High	High	High	High	High	High	High	High	1
FALSE	High	Master Protein	A0A4X1T798	Calcium binding protein 1 OS=Sus scrofa OX=9823 GN=CABP1 PE=4 SV=1	0	25.121	27	7	11	7	226	25.7	4.86	31.98	7			other molecular function	Pf13499	[GO:0005509]; GO:0046872; GO:0043169; GO:0043167; GO:0036094; GO:0005488; GO:0003674	100157460	ENSSSCG00000056057; ENSSSCG00005040464	CABP1	A0A4X1T798; A0A8W4FQ73; ssc:100157460		0	-0.1	0.0114096	1430.9	1334	5.51	2.96	High	High	High	High	High	High	High	High	High	High	High	High	1
FALSE	High	Master Protein	A0A8W4FGG7	Moesin OS=Sus scrofa OX=9823 GN=MSN PE=1 SV=1	0	289.188	67	42	146	28	578	67.9	6.54	398	42		plasma membrane;other membranes;cytoskeleton;other cell component	cytoskeletal activity	Pf00373, Pf00769, Pf09379, Pf09380, Pf20492	[GO:0003779]; GO:0008092; GO:0005515; GO:0005488; GO:0003674 [GO:0005737]; GO:0110165; GO:0005622; GO:0005575 [GO:0005856]; GO:0043232; GO:0043228; GO:0043229; GO:0043226; GO:0005622; GO:0110165; GO:0005575 [GO:0005886]; GO:0016020; GO:0071944; GO:0110165; GO:0005575 [GO:0005902]; GO:0098858; GO:0120025; GO:0042995; GO:0110165; GO:0005575		ENSSSCG00000012365	MSN	A0A8W4FGG7		0	-0.1	0.0159541	10275.8	9591.8	6.21	6.17	High	High	High	High	High	High	High	High	High	High	High	High	1
FALSE	High	Master Protein	A0A8W4FGW2	Folliculin interacting protein 1 OS=Sus scrofa OX=9823 GN=FNIP1 PE=3 SV=1	0	10.057	4	3	3	3	1164	129.6	5.83	4.12	3	stress response;signal transduction;other biological processes	other membranes;cytosol;other cytoplasmic organelle	enzyme regulator activity;other molecular function	Pf14636, Pf14637, Pf14638	[GO:0000122]; GO:0006357; GO:0045892; GO:0006355; GO:1902679; GO:0010468; GO:2001141; GO:0010558; GO:0051253; GO:0010556; GO:0051252; GO:0010605; GO:0031327; GO:0045934; GO:0031326; GO:0060255; GO:0019219; GO:0009892; GO:0009890; GO:0031324; GO:0009889; GO:0031323; GO:0019222; GO:0080090; GO:0048519; GO:0048523; GO:0050794; GO:0050789; GO:0065007; GO:0008150 [GO:0001783]; GO:0070227; GO:0071887; …		ENSSSCG00000014269	FNIP1	A0A8W4FGW2	Amino acids regulate mTORC1	1	-0.1	0.0255847	324.8	303	3.2	5.31	High	High	High	High	High	High	High	High	High	High	High	High	1
FALSE	High	Master Protein	F1RN89	Nuclear FMR1 interacting protein 2 OS=Sus scrofa OX=9823 GN=NUFIP2 PE=4 SV=4	0	45.691	19	11	17	11	705	77.1	9.04	41.62	11		cytosol;translational apparatus;nucleus;other cell component	nucleic acid binding activity	Pf15293	[GO:0003723]; GO:0003676; GO:0097159; GO:0005488; GO:0003674 [GO:0005654]; GO:0110165; GO:0031981; GO:0005575; GO:0070013; GO:0005634; GO:0043233; GO:0043229; GO:0043231; GO:0031974; GO:0043226; GO:0005622; GO:0043227 [GO:0005829]; GO:0110165; GO:0005737; GO:0005575; GO:0005622 [GO:0005840]; GO:0043232; GO:0043228; GO:0043229; GO:0043226; GO:0005622; GO:0110165; GO:0005575 [GO:0010494]; GO:003646…		ENSSSCG00000017785	NUFIP2	F1RN89		0	-0.1	0.0293205	1816.2	1693	2.28	5.68	High	High	High	High	High	High	High	High	High	High	High	High	1
FALSE	High	Master Protein	A0A287AT23	Aquaporin-1 OS=Sus scrofa OX=9823 GN=AQP1 PE=3 SV=1	0	6.96	7	1	2	1	271	28.7	7.43	4.67	1	cell-cell signaling;cell organization and biogenesis;stress response;transport;developmental processes;signal transduction;other biological processes	non-structural extracellular;plasma membrane;other membranes;nucleus;other cell component	signal transduction activity or receptor binding;transporter activity;other molecular function	Pf00230	[GO:0003094]; GO:0097205; GO:0003014; GO:0003008; GO:0032501; GO:0008150 [GO:0005223]; GO:0005221; GO:0005217; GO:0043855; GO:0099094; GO:0015276; GO:0005261; GO:0005216; GO:0022834; GO:0008324; GO:0015075; GO:0015267; GO:0022836; GO:0098655; GO:0022857; GO:0034220; GO:0022803; GO:0006812; GO:0005215; GO:0055085; GO:0006811; GO:0003674; GO:0006810; GO:0009987; GO:0051234; GO:0008150; GO:0051179 […		ENSSSCG00000033190	AQP1	A0A287AT23	Passive transport by Aquaporins; Vasopressin regulates renal water homeostasis via Aquaporins; Erythrocytes take up carbon dioxide and release oxygen; Erythrocytes take up oxygen and release carbon dioxide	4	-0.1	0.0321785	87.2	81.3	8.16	8.12	High	High	High	High	High	High	High	High	High	High	High	High	1
FALSE	High	Master Protein	F1RKQ8	Cleavage and polyadenylation specific factor 7 OS=Sus scrofa OX=9823 GN=CPSF7 PE=1 SV=3	0	40.925	24	9	16	9	471	52.1	8	37.27	9	cell organization and biogenesis;RNA metabolism OR transcription;other metabolic processes	nucleus;other cell component	nucleic acid binding activity	Pf00076	[GO:0003729]; GO:0003723; GO:0003676; GO:0097159; GO:0005488; GO:0003674 [GO:0005737]; GO:0110165; GO:0005622; GO:0005575 [GO:0005847]; GO:0005849; GO:0140513; GO:0032991; GO:0005634; GO:0005575; GO:0043231; GO:0043227; GO:0043229; GO:0043226; GO:0005622; GO:0110165 [GO:0051290]; GO:0051262; GO:0051291; GO:0051259; GO:0065003; GO:0022607; GO:0043933; GO:0016043; GO:0044085; GO:0071840; GO:0009987…		ENSSSCG00000013083	CPSF7	A0A287ACF5; F1RKQ8	mRNA 3'-end processing; RNA Polymerase II Transcription Termination; Processing of Intronless Pre-mRNAs; RHOBTB1 GTPase cycle	5	-0.1	0.0370351	964.9	898	3.43	5.74	High	High	High	High	High	High	High	High	High	High	High	High	1
FALSE	High	Master Protein	A0A5G2R9R1	NAC alpha domain containing OS=Sus scrofa OX=9823 GN=NACAD PE=1 SV=1	0	45.879	8	10	17	10	2209	228.1	4.25	60.43	10	transport;other biological processes	translational apparatus;other cell component	other molecular function	Pf01849, Pf19026	[GO:0005737]; GO:0110165; GO:0005622; GO:0005575 [GO:0005854]; GO:0032991; GO:0005737; GO:0005575; GO:0110165; GO:0005622 [GO:0006612]; GO:0006605; GO:0090150; GO:0045184; GO:0072657; GO:0008104; GO:0051234; GO:0051668; GO:0070727; GO:0051179; GO:0051641; GO:0033036; GO:0008150; GO:0009987 [GO:0015031]; GO:0045184; GO:0071705; GO:0008104; GO:0051234; GO:0006810; GO:0070727; GO:0051179; GO:0033036…		ENSSSCG00000016733	NACAD	A0A5G2R9R1		0	-0.1	0.0400073	1150.3	1074.8	3.79	4.99	High	High	High	High	High	High	High	High	High	High	High	High	1
FALSE	High	Master Protein	A0A287BJ66	Copine family member 9 OS=Sus scrofa OX=9823 GN=CPNE9 PE=3 SV=3	0	40.986	16	11	19	4	734	81.9	5.73	48.5	11	other biological processes		other molecular function	Pf00168, Pf07002	[GO:0005544]; GO:0005543; GO:0008289; GO:0005488; GO:0003674 [GO:1903861]; GO:0030307; GO:0048639; GO:1903859; GO:0001558; GO:0045927; GO:0048522; GO:0048638; GO:0051094; GO:0022604; GO:0040008; GO:0051128; GO:0048518; GO:0050794; GO:0050793; GO:0022603; GO:0050789; GO:0065007; GO:0008150		ENSSSCG00000054876	CPNE9	A0A287BJ66		0	-0.09	0.018149	486.5	457.9	4.31	5.73	High	High	High	High	High	High	High	High	High	High	High	High	1
FALSE	High	Master Protein	A0A287ANB2	Sodium channel protein OS=Sus scrofa OX=9823 GN=SCN3A PE=3 SV=2	0	88.749	11	20	40	6	1982	224.5	6.06	110.55	20	transport;other biological processes	plasma membrane;other membranes;other cell component	transporter activity	Pf00520, Pf06512, Pf08016, Pf11933	[GO:0001518]; GO:0034706; GO:0098797; GO:0034703; GO:0098796; GO:0005886; GO:0034702; GO:0032991; GO:0016020; GO:0071944; GO:1902495; GO:0005575; GO:0110165; GO:1990351 [GO:0005248]; GO:0005272; GO:0005261; GO:0015081; GO:0005216; GO:0008324; GO:0046873; GO:0035725; GO:0015075; GO:0015267; GO:0098655; GO:0022890; GO:0030001; GO:0006814; GO:0098662; GO:0022857; GO:0034220; GO:0022803; GO:0006812; …		ENSSSCG00000015911	SCN3A	A0A287ANB2		0	-0.09	0.0221962	848.6	799.1	4.21	3.32	High	High	High	High	High	High	High	High	High	High	High	High	1
FALSE	High	Master Protein	A0A286ZSR2	Phosphorylated adapter RNA export protein OS=Sus scrofa OX=9823 GN=PHAX PE=1 SV=1	0	22.066	16	7	11	7	394	44.3	5.35	27.35	7	transport;other biological processes	nucleus;other cell component	nucleic acid binding activity;other molecular function	Pf10258	[GO:0003723]; GO:0003676; GO:0097159; GO:0005488; GO:0003674 [GO:0005634]; GO:0043231; GO:0043227; GO:0043229; GO:0043226; GO:0005622; GO:0110165; GO:0005575 [GO:0005654]; GO:0110165; GO:0031981; GO:0005575; GO:0070013; GO:0005634; GO:0043233; GO:0043229; GO:0043231; GO:0031974; GO:0043226; GO:0005622; GO:0043227 [GO:0005737]; GO:0110165; GO:0005622; GO:0005575 [GO:0006408]; GO:0006405; GO:005103…	100515013	ENSSSCG00000014244	PHAX	A0A286ZSR2; ssc:100515013	RNA polymerase II transcribes snRNA genes	1	-0.09	0.0236631	1316.7	1240.3	5.79	6.08	High	High	High	High	High	High	High	High	High	High	High	High	1
FALSE	Low	Master Protein	A0A8W4FDX3	RING-type E3 ubiquitin transferase OS=Sus scrofa OX=9823 GN=ZNRF4 PE=4 SV=1	0.086	0.981	5	1	1	1	360	39.3	7.49	0	1	protein metabolism;other metabolic processes;other biological processes	other membranes;ER/Golgi	other molecular function	Pf02225, Pf13639	[GO:0005789]; GO:0031090; GO:0042175; GO:0098827; GO:0016020; GO:0043227; GO:0012505; GO:0031984; GO:0005783; GO:0110165; GO:0043226; GO:0043229; GO:0043231; GO:0005737; GO:0005575; GO:0005622 [GO:0043161]; GO:0006511; GO:0010498; GO:0019941; GO:0030163; GO:0051603; GO:0043632; GO:0009057; GO:0019538; GO:1901565; GO:0006508; GO:0009056; GO:0043170; GO:0044238; GO:1901564; GO:0008152; GO:0008150 […	100511549	ENSSSCG00000059446	ZNRF4	A0A8W4FDX3; ssc:100511549		0	-0.09	0.0293042	280.5	264.3	2.02	5.56	High	High	High	High	High	High	High	High	High	High	High	High	1
FALSE	High	Master Protein	A0A8D0WDQ9	maleylacetoacetate isomerase OS=Sus scrofa OX=9823 GN=GSTZ1 PE=1 SV=1	0	80.827	56	9	30	9	247	27.5	9.19	130.47	9	other metabolic processes	mitochondrion	other molecular function	Pf02798, Pf14497	[GO:0003824]; GO:0003674 [GO:0005739]; GO:0043231; GO:0005737; GO:0043227; GO:0043229; GO:0110165; GO:0005622; GO:0043226; GO:0005575 [GO:0006559]; GO:0006558; GO:0009074; GO:1902222; GO:0009072; GO:1902221; GO:0046395; GO:1901565; GO:0170035; GO:0170040; GO:0006520; GO:0019752; GO:1901564; GO:0170033; GO:0170039; GO:0016054; GO:0009056; GO:1901606; GO:0044238; GO:0043436; GO:0008152; GO:1901605;…		ENSSSCG00000002396; ENSSSCG00005002138	GSTZ1	A0A5G2R9S6; A0A8D0WDQ9	Glutathione conjugation; Tyrosine catabolism; Regulation of pyruvate dehydrogenase (PDH) complex	3	-0.09	0.0452924	3660.7	3444	3.6	5.28	High	High	High	High	High	High	High	High	High	High	High	High	1
FALSE	High	Master Protein	A0A287BD89	1-phosphatidylinositol 4,5-bisphosphate phosphodiesterase OS=Sus scrofa OX=9823 GN=PLCB4 PE=1 SV=1	0	26.524	8	9	10	9	1206	137.5	6.67	23	9	other metabolic processes;signal transduction		other molecular function	Pf00168, Pf00387, Pf00388, Pf08703, Pf17787, Pf22631	[GO:0004435]; GO:0004629; GO:0004620; GO:0008081; GO:0016298; GO:0042578; GO:0016788; GO:0016787; GO:0003824; GO:0003674 [GO:0005509]; GO:0046872; GO:0043169; GO:0043167; GO:0036094; GO:0005488; GO:0003674 [GO:0016042]; GO:0006629; GO:0009056; GO:0044238; GO:0008152; GO:0008150 [GO:0035556]; GO:0007165; GO:0009987; GO:0050794; GO:0007154; GO:0023052; GO:0051716; GO:0008150; GO:0050789; GO:0050896…	100516581	ENSSSCG00000007058; ENSSSCG00005001455	PLCB4	A0A287AW05; A0A287BD89; A0A4X1USY6; ssc:100516581		0	-0.08	0.00794408	443.7	420.5	4.08	2.18	High	High	High	High	High	High	High	High	High	High	High	High	1
FALSE	High	Master Protein	A0A287AGB6	LIM domain and actin binding 1 OS=Sus scrofa OX=9823 GN=LIMA1 PE=1 SV=1	0	43.742	22	11	14	11	766	85	6.62	35.57	11	cell organization and biogenesis;other biological processes	plasma membrane;other membranes;cytosol;cytoskeleton;other cell component	cytoskeletal activity;other molecular function	Pf00412	[GO:0001725]; GO:0042641; GO:0097517; GO:0110165; GO:0015629; GO:0032432; GO:0005575; GO:0005856; GO:0043232; GO:0043228; GO:0043229; GO:0043226; GO:0005622 [GO:0001726]; GO:0120025; GO:0031252; GO:0042995; GO:0110165; GO:0005575 [GO:0003785]; GO:0003779; GO:0008092; GO:0005515; GO:0005488; GO:0003674 [GO:0005829]; GO:0110165; GO:0005737; GO:0005575; GO:0005622 [GO:0005886]; GO:0016020; GO:007194…		ENSSSCG00000032269	LIMA1	A0A287AGB6		0	-0.08	0.0186374	720.9	681.2	3.68	3.33	High	High	High	High	High	High	High	High	High	High	High	High	1
FALSE	High	Master Protein	A0A8D1RXR4	Tubulin alpha chain OS=Sus scrofa OX=9823 GN=TUBA8 PE=1 SV=1	0	270.632	52	23	869	6	497	55	5.14	2533.52	23	cell organization and biogenesis;other biological processes	cytoskeleton;other cell component	cytoskeletal activity;other molecular function	Pf00091, Pf03953	[GO:0001669]; GO:0030141; GO:0099503; GO:0012505; GO:0031410; GO:0110165; GO:0097708; GO:0005737; GO:0005575; GO:0031982; GO:0043231; GO:0005622; GO:0043227; GO:0043229; GO:0043226 [GO:0005200]; GO:0005198; GO:0007010; GO:0003674; GO:0006996; GO:0016043; GO:0071840; GO:0009987; GO:0008150 [GO:0005525]; GO:0032561; GO:0035639; GO:0019001; GO:0032555; GO:0043168; GO:1901265; GO:1901363; GO:0017076;…		ENSSSCG00000060615; ENSSSCG00005019993	TUBA8	A0A8D1RXR4; A0A8W4FE53	COPI-dependent Golgi-to-ER retrograde traffic; Kinesins; MHC class II antigen presentation; Separation of Sister Chromatids; The role of GTSE1 in G2/M progression after G2 checkpoint; COPI-mediated anterograde transport; Resolution of Sister Chromatid Cohesion; RHO GTPases Activate Formins; EML4 and NUDC in mitotic spindle formation; PKR-mediated signaling; HSP90 chaperone cycle for steroid hormo…	19	-0.08	0.029121	3073.2	2910.7	5.14	4.6	High	High	High	High	High	High	High	High	High	High	High	High	1
FALSE	High	Master Protein	A0A8W4FCU2	Myosin-9 OS=Sus scrofa OX=9823 GN=MYH9 PE=1 SV=1	0	750.167	54	115	317	89	1928	222.7	5.77	972.9	115	cell adhesion;cell cycle OR cell proliferation;cell organization and biogenesis;protein metabolism;stress response;transport;developmental processes;other biological processes	plasma membrane;other membranes;cytosol;cytoskeleton;nucleus;other cell component	signal transduction activity or receptor binding;cytoskeletal activity;other molecular function	Pf00063, Pf01576, Pf02736	[GO:0000146]; GO:0003774; GO:0140657; GO:0003674 [GO:0000212]; GO:0007051; GO:1903046; GO:0000226; GO:0022402; GO:0022414; GO:0051321; GO:0007010; GO:0007017; GO:0009987; GO:0007049; GO:0008150; GO:0019953; GO:0006996; GO:0016043; GO:0071840 [GO:0001525]; GO:0048646; GO:0048514; GO:0032502; GO:0009653; GO:0035239; GO:0001568; GO:0008150; GO:0048856; GO:0035295; GO:0001944; GO:0007275; GO:0048731;…		ENSSSCG00000000145	MYH9	A0A8W4FCU2	Regulation of actin dynamics for phagocytic cup formation; RHO GTPases activate PAKs	2	-0.08	0.0319219	29509.8	27970.1	6.86	6.74	High	High	High	High	High	High	High	High	High	High	High	High	1
FALSE	High	Master Protein	A0A287BRR9	BAR/IMD domain-containing adapter protein 2 OS=Sus scrofa OX=9823 GN=BAIAP2 PE=1 SV=2	0	204.464	67	36	104	36	554	61	8.43	320.9	36	cell organization and biogenesis;other biological processes	other membranes;cytoskeleton;other cell component	other molecular function	Pf07653, Pf08397	[GO:0001726]; GO:0120025; GO:0031252; GO:0042995; GO:0110165; GO:0005575 [GO:0005737]; GO:0110165; GO:0005622; GO:0005575 [GO:0005856]; GO:0043232; GO:0043228; GO:0043229; GO:0043226; GO:0005622; GO:0110165; GO:0005575 [GO:0007009]; GO:0061024; GO:0010256; GO:0016043; GO:0071840; GO:0009987; GO:0008150 [GO:0008093]; GO:0030674; GO:0060090; GO:0003674 [GO:0016020]; GO:0110165; GO:0005575 [GO:00301…		ENSSSCG00000017142	BAIAP2	A0A287BRR9		0	-0.08	0.0473327	17339.4	16458.9	3.09	2.54	High	High	High	High	High	High	High	High	High	High	High	High	1
FALSE	Medium	Master Protein	A0A5G2QIE4	Antagonist of mitotic exit network 1 homolog OS=Sus scrofa OX=9823 GN=AMN1 PE=4 SV=1	0.014	2.176	5	1	1	1	241	26.4	7.24	0	1	protein metabolism;other metabolic processes	plasma membrane;other membranes;other cell component		Pf13516	[GO:0019005]; GO:0031461; GO:0000151; GO:0140535; GO:1990234; GO:0032991; GO:1902494; GO:0005575 [GO:0031146]; GO:0043161; GO:0006511; GO:0010498; GO:0019941; GO:0030163; GO:0051603; GO:0043632; GO:0009057; GO:0019538; GO:1901565; GO:0006508; GO:0009056; GO:0043170; GO:0044238; GO:1901564; GO:0008152; GO:0008150 [GO:0031528]; GO:0031253; GO:0005902; GO:0098590; GO:0120025; GO:0098858; GO:0016020;…		ENSSSCG00000034407	AMN1	A0A5G2QIE4		0	-0.07	0.00219581	671.6	641.3	2.25	1.24	High	High	High	High	High	High	High	High	High	High	High	High	1
FALSE	High	Master Protein	A0A5G2QHK1	Regulator of solute carriers 1 OS=Sus scrofa OX=9823 GN=RSC1A1 PE=1 SV=1	0	58.407	18	14	20	14	1028	111.8	4.82	59.12	14	protein metabolism		other molecular function	Pf00240, Pf09668	[GO:0004190]; GO:0004175; GO:0070001; GO:0008233; GO:0016787; GO:0140096; GO:0003824; GO:0003674 [GO:0006508]; GO:0019538; GO:0043170; GO:0044238; GO:1901564; GO:0008152; GO:0008150		ENSSSCG00000003461	RSC1A1	A0A5G2QHK1		0	-0.07	0.00774216	2123	2025.7	2.98	2.47	High	High	High	High	High	High	High	High	High	High	High	High	1
FALSE	High	Master Protein	A0A8D1DX92	Mitochondrial import receptor subunit TOM20 homolog OS=Sus scrofa OX=9823 GN=TOMM20 PE=1 SV=1	0	7.634	19	2	5	2	145	16.4	9.63	16.14	2	transport;other biological processes	other membranes;mitochondrion		Pf02064	[GO:0005742]; GO:0098799; GO:0098796; GO:0098798; GO:0005741; GO:0032991; GO:0016020; GO:0005739; GO:0031966; GO:0031968; GO:0005575; GO:0110165; GO:0043231; GO:0005737; GO:0031090; GO:0005740; GO:0019867; GO:0098588; GO:0031967; GO:0043227; GO:0043229; GO:0005622; GO:0043226 [GO:0006605]; GO:0045184; GO:0008104; GO:0051234; GO:0070727; GO:0051179; GO:0033036; GO:0051641; GO:0008150; GO:0009987 […		ENSSSCG00000010158; ENSSSCG00005013701	TOMM20	A0A5G2Q888; A0A8D1DX92		0	-0.07	0.0170101	791.4	754.8	1.95	3.64	High	High	High	High	High	High	High	High	High	High	High	High	1
FALSE	High	Master Protein	A0A286ZPI7	Down syndrome critical region protein 3 isoform 1 OS=Sus scrofa OX=9823 GN=VPS26C PE=1 SV=1	0	22.921	27	6	7	6	297	32.9	7.68	21.35	6	transport	other cytoplasmic organelle		Pf03643	[GO:0005768]; GO:0031410; GO:0012505; GO:0097708; GO:0005737; GO:0110165; GO:0031982; GO:0043231; GO:0005622; GO:0005575; GO:0043227; GO:0043229; GO:0043226 [GO:0006886]; GO:0015031; GO:0046907; GO:0008104; GO:0045184; GO:0071705; GO:0006810; GO:0051641; GO:0051649; GO:0070727; GO:0051234; GO:0009987; GO:0051179; GO:0033036; GO:0008150	100738307	ENSSSCG00000012063; ENSSSCG00005001909	VPS26C	A0A286ZPI7; A0A4X1TRR6; ssc:100738307		0	-0.07	0.017469	1818.8	1737.4	3.76	2.92	High	High	High	High	High	High	High	High	High	High	High	High	1
FALSE	High	Master Protein	A0A287AMS3	LIM and calponin homology domains 1 OS=Sus scrofa OX=9823 GN=LIMCH1 PE=1 SV=3	0	137.053	20	28	53	28	1628	182.1	5.88	149.89	28	cell organization and biogenesis;other biological processes	cytoskeleton	cytoskeletal activity;other molecular function	Pf00307, Pf00412, Pf15949	[GO:0001725]; GO:0042641; GO:0097517; GO:0110165; GO:0015629; GO:0032432; GO:0005575; GO:0005856; GO:0043232; GO:0043228; GO:0043229; GO:0043226; GO:0005622 [GO:0003779]; GO:0008092; GO:0005515; GO:0005488; GO:0003674 [GO:0031032]; GO:0030036; GO:0007010; GO:0030029; GO:0006996; GO:0009987; GO:0016043; GO:0008150; GO:0071840 [GO:0032034]; GO:0032028; GO:0032038; GO:0032036; GO:0045159; GO:0017022…		ENSSSCG00000008799	LIMCH1	A0A287AMS3		0	-0.07	0.034194	6641.1	6328.3	3.76	2.72	High	High	High	High	High	High	High	High	High	High	High	High	1
FALSE	High	Master Protein	D7PF45	Phosphatidylinositol 3,4,5-trisphosphate 5-phosphatase 2 OS=Sus scrofa OX=9823 GN=INPPL1 PE=1 SV=2	0	36.432	8	8	12	8	1260	138.5	6.71	33.61	8	cell cycle OR cell proliferation;cell organization and biogenesis;other metabolic processes;other biological processes	plasma membrane;other membranes;cytosol;cytoskeleton;nucleus;other cell component	other molecular function	Pf00017, Pf00536, Pf22669	[GO:0000132]; GO:0040001; GO:0051294; GO:0051293; GO:1902850; GO:0030010; GO:0000226; GO:0051649; GO:0051653; GO:0051656; GO:1903047; GO:0007163; GO:0007010; GO:0007017; GO:0051234; GO:0051641; GO:0022402; GO:0051640; GO:0000278; GO:0009987; GO:0006996; GO:0051179; GO:0007049; GO:0008150; GO:0016043; GO:0071840 [GO:0000922]; GO:0110165; GO:0005819; GO:0005575; GO:0043232; GO:0015630; GO:0043228; …	100462718		INPPL1	D7PF45; F1SUW7; ssc:100462718		0	-0.07	0.0365252	509.9	485.2	3.78	6.11	High	High	High	High	High	High	High	High	High	High	High	High	1
FALSE	High	Master Protein	A0A287BPL9	Transcription initiation factor TFIID subunit OS=Sus scrofa OX=9823 GN=TAF1 PE=3 SV=3	0.003	3.469	2	2	2	2	1872	212.5	5.07	2.84	2	cell organization and biogenesis;RNA metabolism OR transcription;other metabolic processes	nucleus	nucleic acid binding activity;kinase activity;other molecular function	Pf00439, Pf09247, Pf12157, Pf15288	[GO:0003677]; GO:0003676; GO:0097159; GO:0005488; GO:0003674 [GO:0004402]; GO:0061733; GO:0140993; GO:0034212; GO:0140096; GO:0006338; GO:0008080; GO:0003824; GO:0006325; GO:0016407; GO:0016410; GO:0003674; GO:0071824; GO:0016747; GO:0043933; GO:0016746; GO:0016043; GO:0016740; GO:0071840; GO:0009987; GO:0008150 [GO:0004674]; GO:0004672; GO:0016301; GO:0016773; GO:0140096; GO:0016772; GO:0003824;…		ENSSSCG00000027115	TAF1	A0A287BPL9		0	-0.07	0.0419514	105.9	100.9	4.66	2.24	High	High	High	High	High	High	High	High	High	High	High	High	1
FALSE	High	Master Protein	A0A287BSD7	Secretion regulating guanine nucleotide exchange factor OS=Sus scrofa OX=9823 GN=SERGEF PE=4 SV=2	0	16.886	13	6	6	6	464	49.1	7.78	12.76	6	other biological processes	cytosol;nucleus		Pf00415, Pf13540	[GO:0005654]; GO:0110165; GO:0031981; GO:0005575; GO:0070013; GO:0005634; GO:0043233; GO:0043229; GO:0043231; GO:0031974; GO:0043226; GO:0005622; GO:0043227 [GO:0005829]; GO:0110165; GO:0005737; GO:0005575; GO:0005622 [GO:0050709]; GO:0050708; GO:0051224; GO:1903531; GO:0051223; GO:1903530; GO:0051051; GO:1904950; GO:0048523; GO:0051048; GO:0051049; GO:0070201; GO:0050794; GO:0051046; GO:0048519;…		ENSSSCG00000042767	SERGEF	A0A287BSD7		0	-0.06	0.00716273	563.2	540.5	2.64	1.48	High	High	High	High	High	High	High	High	High	High	High	High	1
FALSE	High	Master Protein	F1RXF7	ubiquitinyl hydrolase 1 OS=Sus scrofa OX=9823 GN=OTUD6B PE=1 SV=2	0	36.676	35	10	14	10	323	37.1	6.55	35.29	10	cell cycle OR cell proliferation;cell organization and biogenesis	translational apparatus	other molecular function	Pf02338	[GO:0004843]; GO:0008234; GO:0101005; GO:0008233; GO:0019783; GO:0016787; GO:0140096; GO:0003824; GO:0003674 [GO:0008283]; GO:0009987; GO:0008150 [GO:0016281]; GO:0034518; GO:0005737; GO:0140535; GO:0110165; GO:0005622; GO:0032991; GO:0005575 [GO:0043248]; GO:0065003; GO:0022607; GO:0043933; GO:0016043; GO:0044085; GO:0071840; GO:0009987; GO:0008150	100157831	ENSSSCG00000006120	OTUD6B	F1RXF7; ssc:100157831		0	-0.06	0.020552	1503.6	1441.6	2.33	2.77	High	High	High	High	High	High	High	High	High	High	High	High	1
FALSE	High	Master Protein	A0A286ZN11	Trinucleotide repeat containing adaptor 6B OS=Sus scrofa OX=9823 GN=TNRC6B PE=3 SV=2	0	86.336	15	20	28	20	1832	193.4	6.76	58.51	20	other biological processes	cytosol	nucleic acid binding activity	Pf10427, Pf16608	[GO:0003723]; GO:0003676; GO:0097159; GO:0005488; GO:0003674 [GO:0005829]; GO:0110165; GO:0005737; GO:0005575; GO:0005622 [GO:0035278]; GO:0017148; GO:0035195; GO:0006417; GO:0010629; GO:0051248; GO:0035194; GO:0010608; GO:0051246; GO:0010468; GO:0010558; GO:0010605; GO:0016441; GO:0031047; GO:0060255; GO:0080090; GO:0010556; GO:0031327; GO:0009892; GO:0019222; GO:0031326; GO:0009890; GO:0031324;…		ENSSSCG00000000078	TNRC6B	A0A286ZN11	Post-transcriptional silencing by small RNAs	1	-0.06	0.0222235	1748.5	1671.6	2.16	3.48	High	High	High	High	High	High	High	High	High	High	High	High	1
FALSE	High	Master Protein	A0A5G2R394	Importin 4 OS=Sus scrofa OX=9823 GN=IPO4 PE=4 SV=2	0	34.636	11	10	12	10	1076	117.6	5.01	34.32	10	transport	nucleus;other cell component	other molecular function	Pf02985, Pf03810, Pf13513	[GO:0000785]; GO:0032993; GO:0005694; GO:0032991; GO:0043232; GO:0005575; GO:0043228; GO:0043229; GO:0043226; GO:0005622; GO:0110165 [GO:0005634]; GO:0043231; GO:0043227; GO:0043229; GO:0043226; GO:0005622; GO:0110165; GO:0005575 [GO:0005737]; GO:0110165; GO:0005622; GO:0005575 [GO:0006606]; GO:0006886; GO:0034504; GO:0051170; GO:0072594; GO:0015031; GO:0046907; GO:0008104; GO:0033365; GO:0006913…	100157703	ENSSSCG00000002000	IPO4	A0A5G2R394; ssc:100157703		0	-0.06	0.0306072	450.5	432.8	1.64	3.73	High	High	High	High	High	High	High	High	High	High	High	High	1
FALSE	High	Master Protein	F1SV46	MAP7 domain containing 1 OS=Sus scrofa OX=9823 GN=MAP7D1 PE=1 SV=5	0	98.235	29	23	46	23	887	97.2	10.17	145.86	23	cell organization and biogenesis	cytoskeleton		Pf05672	[GO:0000226]; GO:0007010; GO:0007017; GO:0006996; GO:0009987; GO:0016043; GO:0008150; GO:0071840 [GO:0015630]; GO:0005856; GO:0043232; GO:0043228; GO:0043229; GO:0043226; GO:0005622; GO:0110165; GO:0005575		ENSSSCG00000003637	MAP7D1	F1SV46		0	-0.06	0.0358894	8711.9	8333.2	4.22	3.97	High	High	High	High	High	High	High	High	High	High	High	High	1
FALSE	High	Master Protein	A0A287B795	Leucine-rich repeat protein SHOC-2 isoform 1 OS=Sus scrofa OX=9823 GN=SHOC2 PE=1 SV=1	0	34.616	23	8	11	8	582	64.8	8.46	26.57	8	transport;signal transduction;other biological processes	cytosol;nucleus;other cell component	other molecular function	Pf00560, Pf13855	[GO:0000164]; GO:0008287; GO:0005737; GO:1903293; GO:0110165; GO:0005622; GO:1902494; GO:0005575; GO:0032991 [GO:0005654]; GO:0110165; GO:0031981; GO:0005575; GO:0070013; GO:0005634; GO:0043233; GO:0043229; GO:0043231; GO:0031974; GO:0043226; GO:0005622; GO:0043227 [GO:0005737]; GO:0110165; GO:0005622; GO:0005575 [GO:0005829]; GO:0110165; GO:0005737; GO:0005575; GO:0005622 [GO:0007165]; GO:000998…	100155918	ENSSSCG00000010628; ENSSSCG00005013205	SHOC2	A0A287B795; A0A4X1TD38; ssc:100155918	RAF activation	1	-0.05	0.00235365	1244.7	1205.5	1.67	2.08	High	High	High	High	High	High	High	High	High	High	High	High	1
FALSE	High	Master Protein	A0A287BG93	Nodal modulator 1 OS=Sus scrofa OX=9823 GN=LOC100626015 PE=1 SV=1	0	138.38	33	27	49	27	1222	133.7	5.83	162.34	27		other membranes;ER/Golgi	other molecular function	Pf13620, Pf17802, Pf22898, Pf22902, Pf22904	[GO:0005789]; GO:0031090; GO:0042175; GO:0098827; GO:0016020; GO:0043227; GO:0012505; GO:0031984; GO:0005783; GO:0110165; GO:0043226; GO:0043229; GO:0043231; GO:0005737; GO:0005575; GO:0005622 [GO:0030246]; GO:0005488; GO:0003674		ENSSSCG00000025565	LOC100626015	A0A287BG93		0	-0.05	0.0110922	4758.7	4587.6	2.4	0.95	High	High	High	High	High	High	High	High	High	High	High	High	1
FALSE	High	Master Protein	A0A4X1SMZ2	Syndecan binding protein OS=Sus scrofa OX=9823 GN=SDCBP PE=1 SV=1	0	79.181	49	9	27	8	298	32.4	7.49	108.06	9		other membranes		Pf00595	[GO:0016020]; GO:0110165; GO:0005575		ENSSSCG00000006237; ENSSSCG00005010221	SDCBP	A0A286ZKH9; A0A4X1SMZ2		0	-0.05	0.0203264	3183.9	3082.9	3.19	2.44	High	High	High	High	High	High	High	High	High	High	High	High	1
FALSE	High	Master Protein	I3L995	Leucine rich repeat containing 59 OS=Sus scrofa OX=9823 GN=LRRC59 PE=1 SV=4	0	65.432	49	14	34	14	306	34.8	9.52	95.9	14				Pf13855		100514317	ENSSSCG00000028019	LRRC59	A0A480V7B3; I3L995; ssc:100514317		0	-0.05	0.0227617	4645.9	4495.5	2.64	2.05	High	High	High	High	High	High	High	High	High	High	High	High	1
FALSE	High	Master Protein	F2Z5F8	Protein MEMO1 OS=Sus scrofa OX=9823 GN=MEMO1 PE=1 SV=1	0	30.932	29	6	8	5	297	33.7	7.14	22.42	6	other biological processes			Pf01875	[GO:0032886]; GO:0050794; GO:0050789; GO:0065007; GO:0008150	100513790	ENSSSCG00000008515	MEMO1	F2Z5F8; ssc:100513790	ERBB2 Regulates Cell Motility	1	-0.05	0.0397104	728.3	701.6	4.09	2.75	High	High	High	High	High	High	High	High	High	High	High	High	1
FALSE	High	Master Protein	F1RG81	Aspartate beta-hydroxylase domain-containing protein 2 OS=Sus scrofa OX=9823 GN=ASPHD2 PE=3 SV=3	0	28.059	27	7	11	7	343	38.6	7.5	32.36	7		other membranes	other molecular function	Pf05118	[GO:0016020]; GO:0110165; GO:0005575 [GO:0051213]; GO:0016491; GO:0003824; GO:0003674		ENSSSCG00000009959	ASPHD2	F1RG81		0	-0.05	0.0476044	370	357	5.81	4.07	High	High	High	High	High	High	High	High	High	High	High	High	1
FALSE	High	Master Protein	A0A287AYH8	COMM domain containing 10 OS=Sus scrofa OX=9823 GN=COMMD10 PE=4 SV=1	0	12.39	19	3	5	3	202	22.9	6.21	17.03	3				Pf07258, Pf21672			ENSSSCG00000014223	COMMD10	A0A287AYH8		0	-0.05	0.0488428	1033.5	998.1	4.41	3.29	High	High	High	High	High	High	High	High	High	High	High	High	1
FALSE	High	Master Protein	A0A4X1TMT4	Dynein axonemal light chain 1 OS=Sus scrofa OX=9823 GN=DNAL1 PE=4 SV=1	0	33.589	33	6	11	6	190	21.6	5.76	28.31	6	cell organization and biogenesis		cytoskeletal activity;other molecular function	Pf12799	[GO:0036158]; GO:0070286; GO:0065003; GO:0035082; GO:0022607; GO:0043933; GO:0001578; GO:0060271; GO:0016043; GO:0044085; GO:0000226; GO:0044782; GO:0070925; GO:0120031; GO:0071840; GO:0007010; GO:0007017; GO:0006996; GO:0120036; GO:0030031; GO:0009987; GO:0030030; GO:0008150 [GO:0043014]; GO:0015631; GO:0008092; GO:0005515; GO:0005488; GO:0003674 [GO:0045504]; GO:0005515; GO:0005488; GO:0003674	100156521	ENSSSCG00000039469; ENSSSCG00005042420	DNAL1	A0A480TJY7; A0A4X1TMT4; ssc:100156521		0	-0.05	0.049335	2027.8	1964.2	3.71	3.25	High	High	High	High	High	High	High	High	High	High	High	High	1
FALSE	High	Master Protein	A0A5G2RBC9	WD repeat and SOCS box containing 2 OS=Sus scrofa OX=9823 GN=WSB2 PE=4 SV=2	0	21.979	16	5	6	5	404	45.3	8.19	21.55	5	protein metabolism;other metabolic processes;signal transduction			Pf00400, Pf07525	[GO:0016567]; GO:0032446; GO:0070647; GO:0043687; GO:0036211; GO:0019538; GO:0043412; GO:0043170; GO:0044238; GO:1901564; GO:0008152; GO:0008150 [GO:0035556]; GO:0007165; GO:0009987; GO:0050794; GO:0007154; GO:0023052; GO:0051716; GO:0008150; GO:0050789; GO:0050896; GO:0065007		ENSSSCG00000009853	WSB2	A0A5G2RBC9		0	-0.04	0.0408558	922.3	896	3.4	0.96	High	High	High	High	High	High	High	High	High	High	High	High	1
FALSE	High	Master Protein	A0A481C881	UTP--glucose-1-phosphate uridylyltransferase OS=Sus scrofa OX=9823 GN=UGP2 PE=1 SV=1	0	189.937	50	23	63	23	508	56.9	7.88	233.21	23	other metabolic processes;developmental processes		other molecular function	Pf01704	[GO:0003983]; GO:0051748; GO:0070569; GO:0016779; GO:0016772; GO:0016740; GO:0003824; GO:0003674 [GO:0005978]; GO:0005977; GO:0009250; GO:0006112; GO:0044042; GO:0000271; GO:0015980; GO:0005976; GO:0009059; GO:0016051; GO:0006091; GO:0005975; GO:0043170; GO:0044249; GO:0009058; GO:0044237; GO:0044238; GO:0008152; GO:0009987; GO:0008150 [GO:0006011]; GO:0006793; GO:0009225; GO:0044237; GO:0055086;…		ENSSSCG00000008368; ENSSSCG00005037980	UGP2	A0A481C881; A0A4X1W5E9	Glycogen synthesis; Formation of the active cofactor, UDP-glucuronate	2	-0.03	0.00170511	12763	12519.9	0.87	0.72	High	High	High	High	High	High	High	High	High	High	High	High	1
FALSE	High	Master Protein	A0A286ZY37	GMP synthase (glutamine-hydrolyzing) OS=Sus scrofa OX=9823 GN=GMPS PE=1 SV=1	0	189.636	63	32	77	32	693	76.7	6.87	253.58	32	other metabolic processes		other molecular function	Pf00117, Pf00958, Pf02540, Pf07722	[GO:0003921]; GO:0016879; GO:0003922; GO:0016874; GO:0016884; GO:0006177; GO:0003824; GO:0009152; GO:0009168; GO:0046037; GO:0003674; GO:0006164; GO:0009150; GO:0009260; GO:0009127; GO:0009156; GO:0009167; GO:0006163; GO:0009165; GO:0072522; GO:0009259; GO:0046390; GO:0009124; GO:0009126; GO:0009161; GO:0009117; GO:0072521; GO:1901293; GO:1901566; GO:0019693; GO:0090407; GO:1901137; GO:0009123; G…		ENSSSCG00000028855	GMPS	A0A286ZY37		0	-0.03	0.032726	14866.7	14515.3	2.09	2.51	High	High	High	High	High	High	High	High	High	High	High	High	1
FALSE	High	Master Protein	A0A4X1V6V5	Wiskott-Aldrich syndrome protein family member OS=Sus scrofa OX=9823 GN=WASF1 PE=3 SV=1	0	127.77	36	18	58	17	559	61.6	6.46	186.98	18	cell organization and biogenesis	cytoskeleton;other cell component	cytoskeletal activity	Pf02205	[GO:0003779]; GO:0008092; GO:0005515; GO:0005488; GO:0003674 [GO:0005737]; GO:0110165; GO:0005622; GO:0005575 [GO:0005856]; GO:0043232; GO:0043228; GO:0043229; GO:0043226; GO:0005622; GO:0110165; GO:0005575 [GO:0005925]; GO:0030055; GO:0070161; GO:0030054; GO:0110165; GO:0005575 [GO:0030036]; GO:0007010; GO:0030029; GO:0006996; GO:0009987; GO:0016043; GO:0008150; GO:0071840 [GO:0045202]; GO:00300…		ENSSSCG00000004404; ENSSSCG00005038225	WASF1	A0A287APZ2; A0A4X1V6V5	Regulation of actin dynamics for phagocytic cup formation; RAC1 GTPase cycle; RAC3 GTPase cycle; VEGFA-VEGFR2 Pathway; RHO GTPases Activate WASPs and WAVEs	5	-0.03	0.0463261	7831.6	7662.9	1.94	3.22	High	High	High	High	High	High	High	High	High	High	High	High	1
FALSE	High	Master Protein	A0A5G2QR02	Protein phosphatase 1 regulatory subunit 3F OS=Sus scrofa OX=9823 GN=PPP1R3F PE=1 SV=1	0	40.56	15	6	14	6	790	81.6	4.68	32.69	6	other biological processes	other membranes;other cell component	other molecular function	Pf03370	[GO:0000164]; GO:0008287; GO:0005737; GO:1903293; GO:0110165; GO:0005622; GO:1902494; GO:0005575; GO:0032991 [GO:0005979]; GO:0010962; GO:0070873; GO:0032885; GO:0032881; GO:0043467; GO:0010556; GO:0043255; GO:0006109; GO:0060255; GO:0031323; GO:0031326; GO:0009889; GO:0080090; GO:0019222; GO:0050794; GO:0050789; GO:0065007; GO:0008150 [GO:0008157]; GO:0019903; GO:0019902; GO:0019899; GO:0005515;…		ENSSSCG00000022584	PPP1R3F	A0A5G2QR02		0	-0.03	0.0495325	882.1	863	3.3	2.33	High	High	High	High	High	High	High	High	High	High	High	High	1
FALSE	High	Master Protein	A5A779	Geranylgeranyl transferase type-2 subunit alpha OS=Sus scrofa OX=9823 GN=RABGGTA PE=2 SV=1	0	121.656	53	24	46	24	567	64.9	5.88	145.25	24	protein metabolism;other metabolic processes	other cell component	other molecular function	Pf01239, Pf07711	[GO:0004663]; GO:0004661; GO:0008318; GO:0004659; GO:0140096; GO:0016765; GO:0003824; GO:0016740; GO:0003674 [GO:0005737]; GO:0110165; GO:0005622; GO:0005575 [GO:0005968]; GO:0032476; GO:0005737; GO:1990234; GO:0110165; GO:0005622; GO:1902494; GO:0005575; GO:0032991 [GO:0008270]; GO:0046914; GO:0046872; GO:0043169; GO:0043167; GO:0036094; GO:0005488; GO:0003674 [GO:0018344]; GO:0018342; GO:003621…	100049679	ENSSSCG00000001992; ENSSSCG00005015999; ENSSSCG00070003166	RABGGTA	A5A779; ssc:100049679		0	0.02	0.023251	6438.7	6547.2	1.79	1.35	High	High	High	High	High	High	High	High	High	High	High	High	1
FALSE	High	Master Protein	A0A5G2RFR7	Cullin 2 OS=Sus scrofa OX=9823 GN=CUL2 PE=1 SV=1	0	165.753	46	30	75	30	744	86.8	6.83	223.7	30	protein metabolism;other metabolic processes	other cell component	other molecular function	Pf00888, Pf10557	[GO:0006511]; GO:0019941; GO:0043632; GO:0051603; GO:0009057; GO:0006508; GO:0030163; GO:0009056; GO:0043170; GO:0019538; GO:1901565; GO:0008152; GO:0044238; GO:1901564; GO:0008150 [GO:0016567]; GO:0032446; GO:0070647; GO:0043687; GO:0036211; GO:0019538; GO:0043412; GO:0043170; GO:0044238; GO:1901564; GO:0008152; GO:0008150 [GO:0031461]; GO:0000151; GO:0140535; GO:1990234; GO:0032991; GO:1902494;…		ENSSSCG00000011104	CUL2	A0A5G2RFR7		0	0.04	0.0288965	9687.5	9951.9	2.08	1.38	High	High	High	High	High	High	High	High	High	High	High	High	1
FALSE	High	Master Protein	A0A4X1U7Q8	Guanylate cyclase soluble subunit beta-1 OS=Sus scrofa OX=9823 GN=GUCY1B1 PE=1 SV=1	0	129.169	45	27	50	27	649	73.9	5.55	171.87	27	cell-cell signaling;other metabolic processes;signal transduction	cytosol;other cell component	other molecular function	Pf00211, Pf07700, Pf07701	[GO:0004383]; GO:0009975; GO:0016849; GO:0006182; GO:0003824; GO:0016829; GO:0009152; GO:0009190; GO:0046068; GO:0003674; GO:0006164; GO:0009150; GO:0009260; GO:0009165; GO:0009187; GO:0052652; GO:0006163; GO:0072522; GO:0009259; GO:0046390; GO:0009117; GO:1901293; GO:0072521; GO:1901566; GO:0019693; GO:0090407; GO:1901137; GO:0006753; GO:0034654; GO:1901564; GO:0009058; GO:0006796; GO:0019637; G…		ENSSSCG00000008870; ENSSSCG00005045532	GUCY1B1	A0A4X1U7Q8; I3LMI1	Smooth Muscle Contraction	1	0.04	0.0306274	11561.8	11869.9	1.95	1.98	High	High	High	High	High	High	High	High	High	High	High	High	1
FALSE	High	Master Protein	A0A287AII8	1,4-alpha-glucan branching enzyme 1 OS=Sus scrofa OX=9823 GN=GBE1 PE=1 SV=2	0	91.361	21	13	30	13	694	80	6.18	110.52	13	other metabolic processes		other molecular function	Pf00128, Pf02922	[GO:0003844]; GO:0016758; GO:0016757; GO:0016740; GO:0003824; GO:0003674 [GO:0004553]; GO:0016798; GO:0016787; GO:0003824; GO:0003674 [GO:0005978]; GO:0005977; GO:0009250; GO:0006112; GO:0044042; GO:0000271; GO:0015980; GO:0005976; GO:0009059; GO:0016051; GO:0006091; GO:0005975; GO:0043170; GO:0044249; GO:0009058; GO:0044237; GO:0044238; GO:0008152; GO:0009987; GO:0008150		ENSSSCG00000012000	GBE1	A0A287AII8	Glycogen synthesis	1	0.04	0.0329634	4123.6	4245.3	0.8	2.57	High	High	High	High	High	High	High	High	High	High	High	High	1
FALSE	High	Master Protein	F1REX9	Actin-related protein 2/3 complex subunit OS=Sus scrofa OX=9823 GN=ARPC1A PE=1 SV=2	0	88.213	47	18	58	18	370	41.5	8.22	167.78	18	cell organization and biogenesis	plasma membrane;other membranes;cytoskeleton;nucleus;other cell component	cytoskeletal activity	Pf00400	[GO:0005634]; GO:0043231; GO:0043227; GO:0043229; GO:0043226; GO:0005622; GO:0110165; GO:0005575 [GO:0005737]; GO:0110165; GO:0005622; GO:0005575 [GO:0005885]; GO:0032991; GO:0015629; GO:0005575; GO:0005856; GO:0043232; GO:0043228; GO:0043229; GO:0043226; GO:0005622; GO:0110165 [GO:0034314]; GO:0045010; GO:0007015; GO:0097435; GO:0030036; GO:0016043; GO:0007010; GO:0030029; GO:0071840; GO:0006996…		ENSSSCG00000007609	ARPC1A	F1REX9	Regulation of actin dynamics for phagocytic cup formation; Clathrin-mediated endocytosis; EPHB-mediated forward signaling; RHO GTPases Activate WASPs and WAVEs	4	0.04	0.0436318	8441.4	8658.5	4.95	4.78	High	High	High	High	High	High	High	High	High	High	High	High	1
FALSE	High	Master Protein	P81693	Low molecular weight phosphotyrosine protein phosphatase OS=Sus scrofa OX=9823 GN=ACP1 PE=1 SV=2	0	56.076	68	7	28	7	158	18	7.2	93.07	7		other cell component	other molecular function	Pf01451	[GO:0003993]; GO:0016791; GO:0042578; GO:0016788; GO:0016787; GO:0003824; GO:0003674 [GO:0004725]; GO:0004721; GO:0016791; GO:0140096; GO:0042578; GO:0003824; GO:0016788; GO:0003674; GO:0016787 [GO:0004726]; GO:0004725; GO:0004721; GO:0016791; GO:0140096; GO:0042578; GO:0003824; GO:0016788; GO:0003674; GO:0016787 [GO:0005737]; GO:0110165; GO:0005622; GO:0005575	100737301	ENSSSCG00000008659; ENSSSCG00005019704; ENSSSCG00015073160; ENSSSCG00040062216; ENSSSCG00050038047; ENSSSCG00070018094	ACP1	P81693; ssc:100737301		0	0.05	0.0173873	667.6	692.1	3.29	2.18	High	High	High	High	High	High	High	High	High	High	High	High	1
FALSE	High	Master Protein	A0A4X1UGC1	Vesicle transport protein USE1 OS=Sus scrofa OX=9823 GN=USE1 PE=1 SV=1	0	14.698	25	6	8	6	273	30.9	8.4	18.1	6	transport	other membranes;ER/Golgi		Pf09753	[GO:0005783]; GO:0043231; GO:0005737; GO:0012505; GO:0043227; GO:0043229; GO:0110165; GO:0005622; GO:0043226; GO:0005575 [GO:0015031]; GO:0045184; GO:0071705; GO:0008104; GO:0051234; GO:0006810; GO:0070727; GO:0051179; GO:0033036; GO:0051641; GO:0008150; GO:0009987 [GO:0016020]; GO:0110165; GO:0005575	100517081	ENSSSCG00000013875; ENSSSCG00005045045	USE1	A0A4X1UGC1; A0A5G2QQB1; F1S960; ssc:100517081	COPI-dependent Golgi-to-ER retrograde traffic	1	0.05	0.02646	612.2	634.5	2.25	4.82	High	High	High	High	High	High	High	High	High	High	High	High	1
FALSE	High	Master Protein	A0A286ZND1	Beta-arrestin-1 OS=Sus scrofa OX=9823 GN=ARRB1 PE=3 SV=2	0	145.826	44	20	59	18	607	66.7	8.24	203.61	20	cell organization and biogenesis;protein metabolism;other metabolic processes;transport;signal transduction;other biological processes	plasma membrane;other membranes;cytosol;nucleus;other cell component	signal transduction activity or receptor binding;enzyme regulator activity;other molecular function	Pf00339, Pf02752	[GO:0000785]; GO:0032993; GO:0005694; GO:0032991; GO:0043232; GO:0005575; GO:0043228; GO:0043229; GO:0043226; GO:0005622; GO:0110165 [GO:0001664]; GO:0005102; GO:0005515; GO:0005488; GO:0003674 [GO:0001934]; GO:0001932; GO:0031401; GO:0042327; GO:0031399; GO:0042325; GO:0051247; GO:0045937; GO:0051246; GO:0019220; GO:0010604; GO:0010562; GO:0060255; GO:0080090; GO:0051174; GO:0009893; GO:0031325;…		ENSSSCG00000014852	ARRB1	A0A286ZND1; A0A287B6F5	Cargo recognition for clathrin-mediated endocytosis; Ub-specific processing proteases; G alpha (s) signalling events; Thrombin signalling through proteinase activated receptors (PARs); Lysosome Vesicle Biogenesis; Golgi Associated Vesicle Biogenesis; Activation of SMO; MAP2K and MAPK activation; TGFBR3 regulates TGF-beta signaling	10	0.05	0.0316775	7398.9	7642.1	2.87	2.6	High	High	High	High	High	High	High	High	High	High	High	High	1
FALSE	High	Master Protein	A0A5G2RJE7	ER membrane protein complex subunit 10 OS=Sus scrofa OX=9823 GN=EMC10 PE=1 SV=2	0	18.271	8	5	9	5	386	40.1	7.5	27	5	cell organization and biogenesis;other biological processes	other membranes;ER/Golgi	other molecular function		[GO:0001938]; GO:0001936; GO:0050679; GO:0050678; GO:0008284; GO:0042127; GO:0048522; GO:0050794; GO:0048518; GO:0050789; GO:0065007; GO:0008150 [GO:0032977]; GO:0140597; GO:0090150; GO:0140104; GO:0045184; GO:0072657; GO:0003674; GO:0008104; GO:0051234; GO:0051668; GO:0070727; GO:0051179; GO:0051641; GO:0033036; GO:0008150; GO:0009987 [GO:0045050]; GO:0045048; GO:0051205; GO:0007029; GO:0033365;…		ENSSSCG00000039372	EMC10	A0A5G2RJE7		0	0.05	0.0344929	1880.6	1943.1	3.93	1.59	High	High	High	High	High	High	High	High	High	High	High	High	1
FALSE	High	Master Protein	A0A287BQA7	Sortilin-related receptor OS=Sus scrofa OX=9823 GN=SORL1 PE=1 SV=1	0	137.632	21	34	49	34	2213	247.9	5.49	127.06	34	protein metabolism;other metabolic processes;transport;signal transduction;other biological processes	non-structural extracellular;plasma membrane;other membranes;ER/Golgi;nucleus;other cytoplasmic organelle;other cell component	enzyme regulator activity;other molecular function	Pf00041, Pf00057, Pf00058, Pf15901, Pf15902	[GO:0000139]; GO:0098588; GO:0005794; GO:0031090; GO:0043231; GO:0005737; GO:0012505; GO:0016020; GO:0043227; GO:0043229; GO:0110165; GO:0005622; GO:0043226; GO:0005575 [GO:0001540]; GO:0033218; GO:0042277; GO:0005488; GO:0003674 [GO:0002024]; GO:1990845; GO:0002021; GO:0008152; GO:0031667; GO:0097009; GO:0008150; GO:0050896; GO:0048871; GO:0032501; GO:0042592 [GO:0004888]; GO:0038023; GO:0060089…		ENSSSCG00000015135	SORL1	A0A287BQA7		0	0.05	0.0384553	4982.1	5165.5	4.92	1.62	High	High	High	High	High	High	High	High	High	High	High	High	1
FALSE	High	Master Protein	M3VH65	Mitochondrial mitofusin 1 OS=Sus scrofa OX=9823 GN=MFN1 PE=2 SV=1	0	23.061	13	10	13	8	741	84.1	6.47	23.75	10	cell organization and biogenesis;other metabolic processes;other biological processes	other membranes;mitochondrion	other molecular function	Pf00350, Pf04799	[GO:0003924]; GO:0017111; GO:0016462; GO:0016818; GO:0016817; GO:0016787; GO:0003824; GO:0003674 [GO:0005525]; GO:0032561; GO:0035639; GO:0019001; GO:0032555; GO:0043168; GO:1901265; GO:1901363; GO:0017076; GO:0032553; GO:0043167; GO:0097159; GO:0036094; GO:0000166; GO:0097367; GO:0005488; GO:0003674 [GO:0005741]; GO:0031966; GO:0031968; GO:0031090; GO:0005740; GO:0019867; GO:0098588; GO:0031967;…	100627612	ENSSSCG00000039285; ENSSSCG00005011130	MFN1	A0A4X1V3E6; M3VH65; ssc:100627612	Factors involved in megakaryocyte development and platelet production; PINK1-PRKN Mediated Mitophagy; RHOT2 GTPase cycle	3	0.05	0.0391841	311	321.8	3.67	2.45	High	High	High	High	High	High	High	High	High	High	High	High	1
FALSE	High	Master Protein	A0A5G2RH67	Gamma-aminobutyric acid type B receptor subunit 1 OS=Sus scrofa OX=9823 GN=GABBR1 PE=1 SV=1	0	113.552	21	25	47	25	1247	137.6	8.94	141.11	25	cell-cell signaling;signal transduction	plasma membrane;other membranes;other cell component	other molecular function	Pf00003, Pf00084, Pf01094	[GO:0004965]; GO:0004930; GO:0016917; GO:0004888; GO:0007186; GO:0038023; GO:0007165; GO:0060089; GO:0009987; GO:0050794; GO:0007154; GO:0023052; GO:0051716; GO:0003674; GO:0008150; GO:0050789; GO:0050896; GO:0065007 [GO:0005737]; GO:0110165; GO:0005622; GO:0005575 [GO:0007193]; GO:0007188; GO:0007186; GO:0007165; GO:0009987; GO:0050794; GO:0007154; GO:0023052; GO:0051716; GO:0008150; GO:0050789;…		ENSSSCG00000001242	GABBR1	A0A5G2RH67	G alpha (i) signalling events; Activation of G protein gated Potassium channels; Inhibition of voltage gated Ca2+ channels via Gbeta/gamma subunits; Class C/3 (Metabotropic glutamate/pheromone receptors); GABA B receptor activation	5	0.05	0.0446101	9886.2	10268.7	3.78	2.69	High	High	High	High	High	High	High	High	High	High	High	High	1
FALSE	High	Master Protein	A0A8W4FI12	Kynurenine aminotransferase 1 OS=Sus scrofa OX=9823 GN=KYAT1 PE=1 SV=1	0	36.709	17	8	16	8	487	54.2	6.05	48.85	8	other metabolic processes;other biological processes		other molecular function	Pf00155	[GO:0009058]; GO:0008152; GO:0008150 [GO:0009617]; GO:0051707; GO:0043207; GO:0044419; GO:0009605; GO:0009607; GO:0008150; GO:0050896 [GO:0016212]; GO:0036137; GO:0008483; GO:0097052; GO:0016769; GO:0070189; GO:0170033; GO:0016740; GO:0042180; GO:0042537; GO:0170041; GO:1901605; GO:0003824; GO:0044237; GO:0044281; GO:0008152; GO:0006520; GO:0019752; GO:1901564; GO:0003674; GO:0009987; GO:0008150;…	100515071	ENSSSCG00000005663	KYAT1	A0A8W4FI12	Tryptophan catabolism; Glutamate and glutamine metabolism; Phenylalanine metabolism	3	0.06	0.00522416	2045.2	2127.2	2.71	1.96	High	High	High	High	High	High	High	High	High	High	High	High	1
FALSE	High	Master Protein	A0A4X1V7C1	Abraxas 2, BRISC complex subunit OS=Sus scrofa OX=9823 GN=ABRAXAS2 PE=1 SV=1	0	39.627	27	11	19	11	441	49.3	6.61	47.7	11	cell cycle OR cell proliferation;cell organization and biogenesis;stress response;other biological processes	cytoskeleton;nucleus;other cell component	cytoskeletal activity;other molecular function	Pf21125	[GO:0002931]; GO:0006950; GO:0050896; GO:0008150 [GO:0005737]; GO:0110165; GO:0005622; GO:0005575 [GO:0008017]; GO:0015631; GO:0008092; GO:0005515; GO:0005488; GO:0003674 [GO:0008608]; GO:0022402; GO:0051310; GO:0009987; GO:0007049; GO:0051303; GO:0098813; GO:0008150; GO:0050000; GO:0051649; GO:0051656; GO:0007059; GO:0051640; GO:0051234; GO:0051641; GO:0051179 [GO:0030496]; GO:0110165; GO:000557…	100158023	ENSSSCG00000010737; ENSSSCG00005014763	ABRAXAS2	A0A4X1V7C1; F1SDP0; ssc:100158023	Metalloprotease DUBs	1	0.06	0.0325945	492.8	513.9	3.76	4.58	High	High	High	High	High	High	High	High	High	High	High	High	1
FALSE	High	Master Protein	A0A4X1UCH0	Platelet-activating factor acetylhydrolase IB subunit alpha OS=Sus scrofa OX=9823 GN=PAFAH1B1 PE=1 SV=1	0	203.48	79	28	88	27	410	46.6	7.37	286.17	28	cell-cell signaling;cell cycle OR cell proliferation;cell organization and biogenesis;other metabolic processes;transport;developmental processes;signal transduction;other biological processes	other membranes;cytoskeleton;nucleus;other cell component	cytoskeletal activity;other molecular function	Pf00400, Pf08513	[GO:0000132]; GO:0040001; GO:0051294; GO:0051293; GO:1902850; GO:0030010; GO:0000226; GO:0051649; GO:0051653; GO:0051656; GO:1903047; GO:0007163; GO:0007010; GO:0007017; GO:0051234; GO:0051641; GO:0022402; GO:0051640; GO:0000278; GO:0009987; GO:0006996; GO:0051179; GO:0007049; GO:0008150; GO:0016043; GO:0071840 [GO:0000235]; GO:0005876; GO:0005881; GO:0005818; GO:0005874; GO:0005819; GO:0005737; …	397482	ENSSSCG00000017836; ENSSSCG00005021177	PAFAH1B1	A0A480UJL5; A0A4X1UCH0	Amplification of signal from unattached kinetochores via a MAD2 inhibitory signal; Separation of Sister Chromatids; Resolution of Sister Chromatid Cohesion; RHO GTPases Activate Formins; EML4 and NUDC in mitotic spindle formation; Anchoring of the basal body to the plasma membrane; Recruitment of NuMA to mitotic centrosomes; Regulation of PLK1 Activity at G2/M Transition; Loss of Nlp from mitotic…	14	0.06	0.0469046	13493.7	14030	3.08	4.34	High	High	High	High	High	High	High	High	High	High	High	High	1
FALSE	High	Master Protein	A0A480JST9	Elongator complex protein 1 OS=Sus scrofa OX=9823 GN=ELP1 PE=1 SV=1	0	131.262	23	24	38	24	1422	159.4	6.62	126.17	24	RNA metabolism OR transcription;other metabolic processes	cytosol;other cell component	nucleic acid binding activity	Pf04762	[GO:0000049]; GO:0003723; GO:0003676; GO:0097159; GO:0005488; GO:0003674 [GO:0002926]; GO:0002098; GO:0002097; GO:0006400; GO:0008033; GO:0009451; GO:0006396; GO:0006399; GO:0016070; GO:0043412; GO:0044238; GO:0010467; GO:0032774; GO:0090304; GO:0043170; GO:0008152; GO:0009059; GO:0141187; GO:0006139; GO:0008150; GO:0044249; GO:0034654; GO:0009058; GO:0044237; GO:0009987 [GO:0005829]; GO:0110165;…	100157586	ENSSSCG00000005441	ELP1	A0A480JST9; ssc:100157586		0	0.07	0.0166375	2549.8	2672.9	3.38	2.07	High	High	High	High	High	High	High	High	High	High	High	High	1
FALSE	High	Master Protein	A0A5G2R9U1	Protocadherin 9 OS=Sus scrofa OX=9823 GN=PCDH9 PE=4 SV=1	0	80.658	23	19	31	19	1237	136	5.5	80.38	19	cell adhesion	plasma membrane;other membranes;other cell component	other molecular function	Pf00028, Pf08266, Pf08374	[GO:0005509]; GO:0046872; GO:0043169; GO:0043167; GO:0036094; GO:0005488; GO:0003674 [GO:0005886]; GO:0016020; GO:0071944; GO:0110165; GO:0005575 [GO:0007156]; GO:0098742; GO:0098609; GO:0007155; GO:0009987; GO:0008150 [GO:0030426]; GO:0030427; GO:0150034; GO:0110165; GO:0030424; GO:0005575; GO:0043005; GO:0120025; GO:0042995 [GO:0044291]; GO:0005911; GO:0070161; GO:0030054; GO:0110165; GO:0005575		ENSSSCG00000038842	PCDH9	A0A5G2R9U1		0	0.07	0.0306509	2854.5	2997.8	3.16	5.35	High	High	High	High	High	High	High	High	High	High	High	High	1
FALSE	High	Master Protein	A0A5K1VCX5	Calcium-transporting ATPase OS=Sus scrofa OX=9823 GN=ATP2B3 PE=1 SV=2	0	345.987	39	50	309	24	1191	130.9	5.83	937.21	50	transport;other biological processes	plasma membrane;other membranes;other cell component	transporter activity;other molecular function	Pf00122, Pf00689, Pf00690, Pf00702, Pf12424, Pf13246	[GO:0005388]; GO:0015085; GO:0015662; GO:0019829; GO:0046873; GO:0070588; GO:0140358; GO:0008324; GO:0022853; GO:0042626; GO:0022890; GO:0030001; GO:0006816; GO:0098655; GO:0098662; GO:0015075; GO:0022804; GO:0015399; GO:0140657; GO:0015318; GO:0006812; GO:0034220; GO:0098660; GO:0022857; GO:0003674; GO:0006811; GO:0055085; GO:0005215; GO:0006810; GO:0009987; GO:0051234; GO:0008150; GO:0051179 [G…		ENSSSCG00000012769	ATP2B3	A0A5K1VCX5	Ion homeostasis; Reduction of cytosolic Ca++ levels; Ion transport by P-type ATPases	3	0.07	0.0390838	9461.4	9901.2	2.8	2.54	High	High	High	High	High	High	High	High	High	High	High	High	1
FALSE	High	Master Protein	P80276	Aldo-keto reductase family 1 member B1 OS=Sus scrofa OX=9823 GN=AKR1B1 PE=1 SV=2	0	95.702	67	16	58	14	316	35.8	6.14	195.96	16	other metabolic processes	cytosol	other molecular function	Pf00248	[GO:0001523]; GO:0016101; GO:0006721; GO:0006720; GO:0044255; GO:0006629; GO:0044237; GO:0044238; GO:0008152; GO:0009987; GO:0008150 [GO:0001758]; GO:0016620; GO:0016903; GO:0016491; GO:0003824; GO:0003674 [GO:0004032]; GO:0008106; GO:0004033; GO:0016616; GO:0016614; GO:0016491; GO:0003824; GO:0003674 [GO:0005829]; GO:0110165; GO:0005737; GO:0005575; GO:0005622 [GO:0036130]; GO:0016616; GO:000669…	396816		AKR1B1	P80276; ssc:396816		0	0.07	0.0419098	5114	5373.5	3.78	4.39	High	High	High	High	High	High	High	High	High	High	High	High	1
FALSE	High	Master Protein	I3L979	Autophagy related 2A OS=Sus scrofa OX=9823 GN=ATG2A PE=3 SV=3	0	55.269	12	19	22	19	1928	211.5	5.99	56.91	19	cell organization and biogenesis;other metabolic processes;transport;other biological processes	other membranes;ER/Golgi;other cell component	transporter activity;other molecular function	Pf09333, Pf12624	[GO:0000045]; GO:0070925; GO:1905037; GO:0006996; GO:0022607; GO:0007033; GO:0016236; GO:0016043; GO:0044085; GO:0006914; GO:0071840; GO:0044248; GO:0061919; GO:0009987; GO:0009056; GO:0044237; GO:0008150; GO:0008152 [GO:0000407]; GO:0110165; GO:0005737; GO:0005575; GO:0005622 [GO:0005783]; GO:0043231; GO:0005737; GO:0012505; GO:0043227; GO:0043229; GO:0110165; GO:0005622; GO:0043226; GO:0005575 …		ENSSSCG00000023890	ATG2A	I3L979		0	0.08	0.00860287	1273.7	1343.4	2.55	2.86	High	High	High	High	High	High	High	High	High	High	High	High	1
FALSE	High	Master Protein	F1S006	protein-ribulosamine 3-kinase OS=Sus scrofa OX=9823 GN=FN3K PE=1 SV=4	0	20.148	16	6	7	6	482	52.6	10.05	18.94	6	other metabolic processes		kinase activity;other molecular function	Pf03881	[GO:0016301]; GO:0016772; GO:0016740; GO:0003824; GO:0003674 [GO:0030389]; GO:0006040; GO:1901135; GO:0008152; GO:0008150 [GO:0102193]; GO:0016773; GO:0140096; GO:0016772; GO:0003824; GO:0016740; GO:0003674		ENSSSCG00000017131	FN3K	F1S006	Gamma carboxylation, hypusinylation, hydroxylation, and arylsulfatase activation	1	0.08	0.0101332	579.3	612.4	3.42	5.47	High	High	High	High	High	High	High	High	High	High	High	High	1
FALSE	High	Master Protein	A0A287A9H4	Heterogeneous nuclear ribonucleoprotein H2 OS=Sus scrofa OX=9823 GN=HNRNPH2 PE=1 SV=2	0	68.812	34	11	30	5	449	49.2	6.3	104.9	11	other biological processes	cytosol;nucleus;other cell component	nucleic acid binding activity	Pf00076, Pf08080	[GO:0003723]; GO:0003676; GO:0097159; GO:0005488; GO:0003674 [GO:0005654]; GO:0110165; GO:0031981; GO:0005575; GO:0070013; GO:0005634; GO:0043233; GO:0043229; GO:0043231; GO:0031974; GO:0043226; GO:0005622; GO:0043227 [GO:0005829]; GO:0110165; GO:0005737; GO:0005575; GO:0005622 [GO:0043484]; GO:0010468; GO:0080090; GO:0010556; GO:0019222; GO:0031326; GO:0060255; GO:0050789; GO:0009889; GO:0031323…		ENSSSCG00000056417	HNRNPH2	A0A287A9H4	mRNA Splicing - Major Pathway; Processing of Capped Intron-Containing Pre-mRNA	2	0.08	0.0204591	1444.3	1529.6	3.79	5.71	High	High	High	High	High	High	High	High	High	High	High	High	1
FALSE	High	Master Protein	A0A4X1SZW6	Anoctamin OS=Sus scrofa OX=9823 GN=ANO3 PE=3 SV=1	0	34.935	9	9	13	9	982	114.9	8.88	31.69	9	cell organization and biogenesis;transport;other biological processes	plasma membrane;other membranes	transporter activity;other molecular function	Pf04547, Pf16178	[GO:0005886]; GO:0016020; GO:0071944; GO:0110165; GO:0005575 [GO:0017128]; GO:0005548; GO:0140303; GO:0017121; GO:0005319; GO:0015914; GO:0034204; GO:0007009; GO:0045332; GO:0005215; GO:0006869; GO:0015748; GO:0097035; GO:0061024; GO:0010256; GO:0003674; GO:0006810; GO:0010876; GO:0065008; GO:0016043; GO:0051234; GO:0033036; GO:0065007; GO:0071840; GO:0051179; GO:0008150; GO:0009987 [GO:0046983];…	100519534	ENSSSCG00000013339; ENSSSCG00005043501	ANO3	A0A287A3U4; A0A4X1SZW6; ssc:100519534	Stimuli-sensing channels	1	0.08	0.0215278	1058.6	1121.6	6.97	5.37	High	High	High	High	High	High	High	High	High	High	High	High	1
FALSE	High	Master Protein	A0A173G6H0	Septin OS=Sus scrofa OX=9823 GN=SEPTIN5 PE=1 SV=1	0	134.337	53	22	110	18	369	42.7	6.67	320.27	22		cytoskeleton;other cell component	other molecular function	Pf00735	[GO:0005525]; GO:0032561; GO:0035639; GO:0019001; GO:0032555; GO:0043168; GO:1901265; GO:1901363; GO:0017076; GO:0032553; GO:0043167; GO:0097159; GO:0036094; GO:0000166; GO:0097367; GO:0005488; GO:0003674 [GO:0005737]; GO:0110165; GO:0005622; GO:0005575 [GO:0005856]; GO:0043232; GO:0043228; GO:0043229; GO:0043226; GO:0005622; GO:0110165; GO:0005575	100156312	ENSSSCG00000010128	SEPTIN5	A0A173G6H0; A0A287A1T3; ssc:100156312		0	0.08	0.0309465	15128.8	16009.5	3.41	3.34	High	High	High	High	High	High	High	High	High	High	High	High	1
FALSE	High	Master Protein	A0A287AE97	GPI-anchor transamidase OS=Sus scrofa OX=9823 GN=PIGK PE=3 SV=1	0	23.749	10	3	8	3	395	45.2	6.47	17.5	3	protein metabolism;other metabolic processes	other membranes;ER/Golgi	other molecular function	Pf01650	[GO:0003923]; GO:0004197; GO:0004175; GO:0008234; GO:0008233; GO:0016787; GO:0140096; GO:0003824; GO:0003674 [GO:0006508]; GO:0019538; GO:0043170; GO:0044238; GO:1901564; GO:0008152; GO:0008150 [GO:0016255]; GO:0036211; GO:0006506; GO:0019538; GO:0043412; GO:0006497; GO:0006505; GO:0006661; GO:0009247; GO:0043170; GO:0044238; GO:1901564; GO:0042158; GO:0006664; GO:0046488; GO:0046474; GO:0046467;…		ENSSSCG00000038329; ENSSSCG00005043581	PIGK	A0A287AE97; A0A8D1LN23	Attachment of GPI anchor to uPAR	1	0.08	0.0314076	608.2	641.7	4.5	3.83	High	High	High	High	High	High	High	High	High	High	High	High	1
FALSE	High	Master Protein	F1RI57	Beta-1,3-N-acetylglucosaminyltransferase OS=Sus scrofa OX=9823 GN=LFNG PE=3 SV=2	0	8.541	11	3	3	3	376	41.5	8.79	8.34	3	developmental processes;other biological processes	other membranes;ER/Golgi	other molecular function	Pf02434	[GO:0000139]; GO:0098588; GO:0005794; GO:0031090; GO:0043231; GO:0005737; GO:0012505; GO:0016020; GO:0043227; GO:0043229; GO:0110165; GO:0005622; GO:0043226; GO:0005575 [GO:0001541]; GO:0048856; GO:0008585; GO:0032502; GO:0008406; GO:0046545; GO:0008150; GO:0048513; GO:0048608; GO:0045137; GO:0046660; GO:0003006; GO:0061458; GO:0007275; GO:0007548; GO:0022414; GO:0048731; GO:0032501 [GO:0001756];…		ENSSSCG00000007572	LFNG	F1RI57		0	0.08	0.0318495	413	437.4	4.2	4.08	High	High	High	High	High	High	High	High	High	High	High	High	1
FALSE	High	Master Protein	I3L5K3	Estradiol 17-beta-dehydrogenase 11 OS=Sus scrofa OX=9823 GN=HSD17B11 PE=1 SV=2	0	40.317	38	9	17	9	300	33.2	8.87	57.14	9	other metabolic processes	other cell component	other molecular function	Pf00106	[GO:0004303]; GO:0033764; GO:0016229; GO:0016616; GO:0016491; GO:0016614; GO:0003824; GO:0003674 [GO:0005737]; GO:0110165; GO:0005622; GO:0005575 [GO:0005811]; GO:0043232; GO:0043228; GO:0043229; GO:0043226; GO:0005622; GO:0110165; GO:0005575 [GO:0006710]; GO:0006706; GO:0008209; GO:0042447; GO:0008202; GO:0016042; GO:0042445; GO:0009056; GO:0006629; GO:0008152; GO:0010817; GO:0044238; GO:0008150…		ENSSSCG00000009225	HSD17B11	I3L5K3	Estrogen biosynthesis	1	0.08	0.0351255	1487.8	1570.6	5.69	3.76	High	High	High	High	High	High	High	High	High	High	High	High	1
FALSE	High	Master Protein	F1SJ71	Protein tyrosine phosphatase non-receptor type 9 OS=Sus scrofa OX=9823 GN=PTPN9 PE=1 SV=3	0	58.333	24	11	20	11	593	68.2	8.02	58.04	11	other biological processes	other cell component	other molecular function	Pf00102, Pf00650	[GO:0004725]; GO:0004721; GO:0016791; GO:0140096; GO:0042578; GO:0003824; GO:0016788; GO:0003674; GO:0016787 [GO:0005737]; GO:0110165; GO:0005622; GO:0005575 [GO:0010977]; GO:0010975; GO:0031345; GO:0120035; GO:0031344; GO:0051129; GO:0051128; GO:0048523; GO:0050794; GO:0048519; GO:0050789; GO:0065007; GO:0008150 [GO:0044306]; GO:0110165; GO:0043005; GO:0005575; GO:0120025; GO:0042995 [GO:1903078…	100513481	ENSSSCG00000001878	PTPN9	F1SJ71; ssc:100513481		0	0.08	0.0458132	2410.7	2553.9	2.35	4.25	High	High	High	High	High	High	High	High	High	High	High	High	1
FALSE	High	Master Protein	A0A5G2QE80	L1 cell adhesion molecule OS=Sus scrofa OX=9823 GN=L1CAM PE=1 SV=2	0	199.497	35	38	109	36	1256	139.9	5.91	337.33	38	cell adhesion;cell organization and biogenesis;developmental processes;other biological processes	plasma membrane;other membranes;other cell component	other molecular function	Pf00041, Pf07679, Pf13882, Pf13927	[GO:0005886]; GO:0016020; GO:0071944; GO:0110165; GO:0005575 [GO:0007160]; GO:0031589; GO:0007155; GO:0009987; GO:0008150 [GO:0007411]; GO:0097485; GO:0007409; GO:0031175; GO:0048812; GO:0048667; GO:0061564; GO:0120036; GO:0048666; GO:0120039; GO:0000902; GO:0030030; GO:0048468; GO:0030182; GO:0048858; GO:0009653; GO:0016043; GO:0048856; GO:0048869; GO:0030154; GO:0048699; GO:0032502; GO:0071840;…		ENSSSCG00000012787	L1CAM	A0A5G2QE80		0	0.08	0.0475264	15292.8	16166.4	4.72	6.52	High	High	High	High	High	High	High	High	High	High	High	High	1
FALSE	High	Master Protein	A0A5G2QKC1	Calcium-binding and coiled-coil domain-containing protein 2 OS=Sus scrofa OX=9823 GN=CALCOCO2 PE=3 SV=2	0	26.975	20	8	8	8	501	58.4	6.06	17.83	8	other metabolic processes;stress response;other biological processes	other membranes;cytosol;cytoskeleton;nucleus;other cytoplasmic organelle;other cell component	other molecular function	Pf17751	[GO:0000421]; GO:0005774; GO:0005776; GO:0098588; GO:0005773; GO:0031090; GO:0043231; GO:0005737; GO:0016020; GO:0043227; GO:0043229; GO:0110165; GO:0005622; GO:0043226; GO:0005575 [GO:0005829]; GO:0110165; GO:0005737; GO:0005575; GO:0005622 [GO:0005856]; GO:0043232; GO:0043228; GO:0043229; GO:0043226; GO:0005622; GO:0110165; GO:0005575 [GO:0016605]; GO:0016604; GO:0110165; GO:0005654; GO:0005575…		ENSSSCG00000017543	CALCOCO2	A0A5G2QKC1		0	0.09	0.000844082	1377.8	1468.8	2.07	2.26	High	High	High	High	High	High	High	High	High	High	High	High	1
FALSE	High	Master Protein	Q27HK4	Metaxin-1 OS=Sus scrofa OX=9823 GN=MTX1 PE=2 SV=1	0	47.412	36	10	23	10	317	35.7	6.35	64.07	10	cell organization and biogenesis;transport	other membranes;mitochondrion;other cell component		Pf10568, Pf17171	[GO:0001401]; GO:0005742; GO:0098799; GO:0098796; GO:0098798; GO:0005741; GO:0032991; GO:0016020; GO:0005739; GO:0031966; GO:0031968; GO:0005575; GO:0110165; GO:0043231; GO:0005737; GO:0031090; GO:0005740; GO:0019867; GO:0098588; GO:0031967; GO:0043227; GO:0043229; GO:0005622; GO:0043226 [GO:0005737]; GO:0110165; GO:0005622; GO:0005575 [GO:0007005]; GO:0006996; GO:0016043; GO:0071840; GO:0009987;…	664654	ENSSSCG00005019477	MTX1	A8QW42; Q27HK4; ssc:664654	RAC2 GTPase cycle	1	0.09	0.0016949	2964.7	3146.1	1.33	2.92	High	High	High	High	High	High	High	High	High	High	High	High	1
FALSE	High	Master Protein	A0A287BPQ8	Palmitoyltransferase OS=Sus scrofa OX=9823 GN=ZDHHC17 PE=3 SV=2	0	15.49	9	6	9	6	600	68.7	7.85	23.61	6	transport;other biological processes	other membranes;ER/Golgi	other molecular function	Pf01529, Pf12796	[GO:0000139]; GO:0098588; GO:0005794; GO:0031090; GO:0043231; GO:0005737; GO:0012505; GO:0016020; GO:0043227; GO:0043229; GO:0110165; GO:0005622; GO:0043226; GO:0005575 [GO:0019706]; GO:0016409; GO:0019707; GO:0016747; GO:0016417; GO:0140096; GO:0016746; GO:0003824; GO:0016740; GO:0003674 [GO:0030660]; GO:0030659; GO:0098588; GO:0005798; GO:0012506; GO:0031410; GO:0031090; GO:0031982; GO:0097708;…		ENSSSCG00000000952	ZDHHC17	A0A287BPQ8; A0A480M3M4		0	0.09	0.0045452	852.9	905.7	3.29	1.03	High	High	High	High	High	High	High	High	High	High	High	High	1
FALSE	High	Master Protein	A0A8D1XLX7	Endoplasmic reticulum junction formation protein lunapark OS=Sus scrofa OX=9823 GN=LNPK PE=1 SV=1	0	49.05	26	9	22	9	419	47.1	5.15	65.61	9	cell organization and biogenesis;other biological processes	other membranes;ER/Golgi;nucleus	other molecular function	Pf10058	[GO:0005654]; GO:0110165; GO:0031981; GO:0005575; GO:0070013; GO:0005634; GO:0043233; GO:0043229; GO:0043231; GO:0031974; GO:0043226; GO:0005622; GO:0043227 [GO:0042802]; GO:0005515; GO:0005488; GO:0003674 [GO:0046872]; GO:0043169; GO:0043167; GO:0036094; GO:0005488; GO:0003674 [GO:0071788]; GO:0043954; GO:0071786; GO:0016043; GO:0007029; GO:0071840; GO:0006996; GO:0010256; GO:0009987; GO:0008150…		ENSSSCG00000015976; ENSSSCG00005023685	LNPK	A0A287A8V7; A0A8D1XLX7		0	0.09	0.00468915	1744.3	1862.5	4.16	4.09	High	High	High	High	High	High	High	High	High	High	High	High	1
FALSE	High	Master Protein	F1SPS2	Synapsin III OS=Sus scrofa OX=9823 GN=SYN3 PE=1 SV=4	0	129.567	67	16	67	15	335	36	8.88	222.14	16	cell-cell signaling;transport	other membranes;ER/Golgi;other cell component	other molecular function	Pf02750	[GO:0005524]; GO:0032559; GO:0035639; GO:0030554; GO:0032555; GO:0043168; GO:1901265; GO:1901363; GO:0017076; GO:0032553; GO:0043167; GO:0097159; GO:0036094; GO:0000166; GO:0097367; GO:0005488; GO:0003674 [GO:0007269]; GO:0006836; GO:0051649; GO:0099643; GO:0007268; GO:0006810; GO:0051234; GO:0051641; GO:0023061; GO:0099536; GO:0098916; GO:0051179; GO:0009987; GO:0032940; GO:0007267; GO:0099537; …		ENSSSCG00000040453	SYN3	F1SPS2		0	0.09	0.0127185	7786	8299.2	3.98	4.39	High	High	High	High	High	High	High	High	High	High	High	High	1
FALSE	High	Master Protein	C5HGF3	Calcium load-activated calcium channel OS=Sus scrofa OX=9823 GN=TMCO1 PE=2 SV=1	0.001	6.386	13	2	3	2	188	21.2	9.74	5.77	2	cell organization and biogenesis;stress response;transport;signal transduction;other biological processes	other membranes;cytosol;mitochondrion;ER/Golgi	transporter activity;translation activity	Pf01956	[GO:0000139]; GO:0098588; GO:0005794; GO:0031090; GO:0043231; GO:0005737; GO:0012505; GO:0016020; GO:0043227; GO:0043229; GO:0110165; GO:0005622; GO:0043226; GO:0005575 [GO:0001503]; GO:0032501; GO:0008150 [GO:0005262]; GO:0005261; GO:0015085; GO:0005216; GO:0008324; GO:0046873; GO:0070588; GO:0015075; GO:0015267; GO:0098655; GO:0022890; GO:0030001; GO:0006816; GO:0098662; GO:0022857; GO:0034220;…	100151809	ENSSSCG00000037314; ENSSSCG00005019067; ENSSSCG00015025949; ENSSSCG00025031143; ENSSSCG00030005404; ENSSSCG00035040225; ENSSSCG00040039848; ENSSSCG00045025065; ENSSSCG00050049642; ENSSSCG00055008466; ENSSSCG00060069735; ENSSSCG00065053431; ENSSSCG00070024519	TMCO1	C5HGF3; ssc:100151809		0	0.09	0.0165018	223.7	238.3	3.55	3.61	High	High	High	High	High	High	High	High	High	High	High	High	1
FALSE	High	Master Protein	A0A4X1U2E1	EPM2A interacting protein 1 OS=Sus scrofa OX=9823 GN=EPM2AIP1 PE=1 SV=1	0	85.539	37	20	30	20	608	69.9	6.23	97.37	20	other metabolic processes;other biological processes	other membranes;ER/Golgi;nucleus	other molecular function	Pf18658	[GO:0005634]; GO:0043231; GO:0043227; GO:0043229; GO:0043226; GO:0005622; GO:0110165; GO:0005575 [GO:0005978]; GO:0005977; GO:0009250; GO:0006112; GO:0044042; GO:0000271; GO:0015980; GO:0005976; GO:0009059; GO:0016051; GO:0006091; GO:0005975; GO:0043170; GO:0044249; GO:0009058; GO:0044237; GO:0044238; GO:0008152; GO:0009987; GO:0008150 [GO:0032868]; GO:0043434; GO:0009725; GO:0010243; GO:1901700;…	100625707	ENSSSCG00000030247; ENSSSCG00005036893	EPM2AIP1	A0A4X1U2E1; I3LIK1; ssc:100625707		0	0.09	0.031303	3632.2	3863.2	6.09	3.88	High	High	High	High	High	High	High	High	High	High	High	High	1
FALSE	High	Master Protein	I3LRK6	Endoplasmic reticulum membrane protein complex subunit 7 OS=Sus scrofa OX=9823 GN=EMC7 PE=1 SV=1	0	14.66	27	5	6	5	241	26.4	9.25	16.8	5		other membranes	other molecular function	Pf09430	[GO:0016020]; GO:0110165; GO:0005575 [GO:0030246]; GO:0005488; GO:0003674	100626410	ENSSSCG00000027051	EMC7	I3LRK6; ssc:100626410		0	0.09	0.0374903	1145.2	1217.9	1.78	4.51	High	High	High	High	High	High	High	High	High	High	High	High	1
FALSE	High	Master Protein	A0A287AY15	Sortilin related VPS10 domain containing receptor 2 OS=Sus scrofa OX=9823 GN=SORCS2 PE=1 SV=2	0	100.465	27	25	34	25	1168	128.8	7.66	109.99	25	transport;other biological processes	plasma membrane;other membranes;cytosol;other cytoplasmic organelle;other cell component		Pf00801, Pf15901, Pf15902	[GO:0005829]; GO:0110165; GO:0005737; GO:0005575; GO:0005622 [GO:0005886]; GO:0016020; GO:0071944; GO:0110165; GO:0005575 [GO:0006886]; GO:0015031; GO:0046907; GO:0008104; GO:0045184; GO:0071705; GO:0006810; GO:0051641; GO:0051649; GO:0070727; GO:0051234; GO:0009987; GO:0051179; GO:0033036; GO:0008150 [GO:0014069]; GO:0099572; GO:0032279; GO:0043226; GO:0098794; GO:0098984; GO:0110165; GO:0045202…		ENSSSCG00000037539	SORCS2	A0A287AY15		0	0.09	0.0434395	3759.8	4002.8	5.74	1.38	High	High	High	High	High	High	High	High	High	High	High	High	1
FALSE	High	Master Protein	F1S2M8	Transmembrane protein 63C OS=Sus scrofa OX=9823 GN=TMEM63C PE=3 SV=3	0	18.392	6	6	10	6	805	93.2	7.33	33.36	6	transport	plasma membrane;other membranes	transporter activity	Pf02714, Pf13967, Pf14703	[GO:0005227]; GO:0022839; GO:0099094; GO:0022834; GO:0005261; GO:0015276; GO:0022836; GO:0005216; GO:0008324; GO:0015267; GO:0015075; GO:0098655; GO:0022803; GO:0022857; GO:0034220; GO:0006812; GO:0005215; GO:0055085; GO:0006811; GO:0003674; GO:0006810; GO:0009987; GO:0051234; GO:0008150; GO:0051179 [GO:0005886]; GO:0016020; GO:0071944; GO:0110165; GO:0005575 [GO:1990760]; GO:0005034; GO:0005261;…		ENSSSCG00000002398	TMEM63C	F1S2M8		0	0.09	0.0481439	1226	1306.7	5.5	3.64	High	High	High	High	High	High	High	High	High	High	High	High	1
FALSE	High	Master Protein	I3LIF2	Calsyntenin 1 OS=Sus scrofa OX=9823 GN=CLSTN1 PE=1 SV=2	0	87.952	26	24	45	24	976	109.1	4.97	135.52	24	cell adhesion;transport;other biological processes	non-structural extracellular;plasma membrane;other membranes;ER/Golgi;other cytoplasmic organelle;other cell component	cytoskeletal activity;other molecular function	Pf00028, Pf19699	[GO:0000139]; GO:0098588; GO:0005794; GO:0031090; GO:0043231; GO:0005737; GO:0012505; GO:0016020; GO:0043227; GO:0043229; GO:0110165; GO:0005622; GO:0043226; GO:0005575 [GO:0001540]; GO:0033218; GO:0042277; GO:0005488; GO:0003674 [GO:0001558]; GO:0040008; GO:0051128; GO:0050789; GO:0050794; GO:0065007; GO:0008150 [GO:0005509]; GO:0046872; GO:0043169; GO:0043167; GO:0036094; GO:0005488; GO:0003674…		ENSSSCG00000003396	CLSTN1	I3LIF2		0	0.1	0.00315016	8437.3	9069.2	2.42	4.54	High	High	High	High	High	High	High	High	High	High	High	High	1
FALSE	High	Master Protein	A0A8D1H0W9	V-type proton ATPase subunit F OS=Sus scrofa OX=9823 GN=ATP6V1F PE=1 SV=1	0	22.967	40	5	8	5	119	13.4	5.82	20.5	5	cell organization and biogenesis;transport	other membranes;other cytoplasmic organelle;other cell component	transporter activity	Pf01990	[GO:0016471]; GO:0033176; GO:0005774; GO:0016469; GO:0090533; GO:1904949; GO:0098588; GO:0005773; GO:0098796; GO:0098533; GO:1902494; GO:0031090; GO:0043231; GO:0005737; GO:0032991; GO:0016020; GO:1902495; GO:0043227; GO:0043229; GO:0110165; GO:0005622; GO:0005575; GO:1990351; GO:0043226 [GO:0033180]; GO:0033178; GO:0033176; GO:0098796; GO:0016469; GO:0090533; GO:1904949; GO:0032991; GO:0016020; …	100518811	ENSSSCG00000016577; ENSSSCG00005006156	ATP6V1F	A0A8D1H0W9; F1SMN6; ssc:100518811	Amino acids regulate mTORC1; ROS and RNS production in phagocytes; Insulin receptor recycling; Transferrin endocytosis and recycling; Ion channel transport	5	0.1	0.00590242	406.4	435.4	5.24	4.83	High	High	High	High	High	High	High	High	High	High	High	High	1
FALSE	High	Master Protein	P36887	cAMP-dependent protein kinase catalytic subunit alpha OS=Sus scrofa OX=9823 GN=PRKACA PE=1 SV=4	0	137.979	52	21	79	11	351	40.6	8.79	212.18	21	stress response;signal transduction;other biological processes	plasma membrane;other membranes;cytosol;cytoskeleton;mitochondrion;nucleus;other cell component	kinase activity;other molecular function	Pf00069	[GO:0001669]; GO:0030141; GO:0099503; GO:0012505; GO:0031410; GO:0110165; GO:0097708; GO:0005737; GO:0005575; GO:0031982; GO:0043231; GO:0005622; GO:0043227; GO:0043229; GO:0043226 [GO:0004674]; GO:0004672; GO:0016301; GO:0016773; GO:0140096; GO:0016772; GO:0003824; GO:0016740; GO:0003674 [GO:0004679]; GO:0004674; GO:0004672; GO:0016301; GO:0016773; GO:0140096; GO:0016772; GO:0003824; GO:0016740;…			PRKACA	P36887		0	0.1	0.0141657	4694.3	5014	4.42	4.26	High	High	High	High	High	High	High	High	High	High	High	High	1
FALSE	High	Master Protein	A0A287AAG7	Pyruvate dehydrogenase phosphatase regulatory subunit OS=Sus scrofa OX=9823 GN=PDPR PE=1 SV=1	0	95.85	28	24	50	24	879	99.4	6.65	149.94	24		mitochondrion;other cell component		Pf01266, Pf01571, Pf08669, Pf16350	[GO:0005737]; GO:0110165; GO:0005622; GO:0005575 [GO:0005739]; GO:0043231; GO:0005737; GO:0043227; GO:0043229; GO:0110165; GO:0005622; GO:0043226; GO:0005575 [GO:0005759]; GO:0070013; GO:0005739; GO:0043233; GO:0043229; GO:0043231; GO:0005737; GO:0031974; GO:0043226; GO:0005622; GO:0043227; GO:0110165; GO:0005575		ENSSSCG00000002724	PDPR	A0A287AAG7	Regulation of pyruvate dehydrogenase (PDH) complex	1	0.1	0.0229478	7160.7	7692.2	5.8	4.05	High	High	High	High	High	High	High	High	High	High	High	High	1
FALSE	High	Master Protein	A0A5G2RJL2	Elongator complex protein 3 OS=Sus scrofa OX=9823 GN=ELP3 PE=1 SV=2	0	32.766	18	11	14	11	638	72.6	8.91	33.75	11	RNA metabolism OR transcription;other metabolic processes;developmental processes;other biological processes	cytosol;nucleus;other cell component	enzyme regulator activity;nucleic acid binding activity;other molecular function	Pf04055, Pf16199	[GO:0000049]; GO:0003723; GO:0003676; GO:0097159; GO:0005488; GO:0003674 [GO:0001764]; GO:0016477; GO:0048699; GO:0048870; GO:0022008; GO:0009987; GO:0030154; GO:0007399; GO:0008150; GO:0048869; GO:0048731; GO:0032502; GO:0048856; GO:0007275; GO:0032501 [GO:0002098]; GO:0002097; GO:0006400; GO:0008033; GO:0009451; GO:0006396; GO:0006399; GO:0016070; GO:0043412; GO:0044238; GO:0010467; GO:0032774;…		ENSSSCG00000009674	ELP3	A0A5G2RJL2		0	0.1	0.0293511	1102.6	1183.1	4.46	4.78	High	High	High	High	High	High	High	High	High	High	High	High	1
FALSE	High	Master Protein	P24786	NT-3 growth factor receptor OS=Sus scrofa OX=9823 GN=NTRK3 PE=2 SV=1	0	36.937	12	9	15	4	825	93.1	7.06	28.27	9	developmental processes;signal transduction;other biological processes	plasma membrane;other membranes;other cell component	kinase activity;other molecular function	Pf00047, Pf01462, Pf07714, Pf13855, Pf16920	[GO:0004714]; GO:0004713; GO:0019199; GO:0004672; GO:0004888; GO:0016301; GO:0016773; GO:0140096; GO:0038023; GO:0016772; GO:0003824; GO:0060089; GO:0016740; GO:0003674 [GO:0005030]; GO:0038023; GO:0038179; GO:0060089; GO:0007166; GO:0071363; GO:0003674; GO:0007165; GO:0070848; GO:0071495; GO:0009987; GO:0050794; GO:0007154; GO:0023052; GO:0051716; GO:0009719; GO:0008150; GO:0050789; GO:0050896; …	397511		NTRK3	P24786; ssc:397511		0	0.1	0.0311983	956.6	1022.5	1.69	4.16	High	High	High	High	High	High	High	High	High	High	High	High	1
FALSE	High	Master Protein	A0A287AQX7	Protein RFT1 homolog OS=Sus scrofa OX=9823 GN=RFT1 PE=3 SV=1	0.006	2.749	1	1	1	1	541	60.2	8.92	2.17	1	cell organization and biogenesis;protein metabolism;other metabolic processes;transport	other membranes;ER/Golgi		Pf04506	[GO:0005789]; GO:0031090; GO:0042175; GO:0098827; GO:0016020; GO:0043227; GO:0012505; GO:0031984; GO:0005783; GO:0110165; GO:0043226; GO:0043229; GO:0043231; GO:0005737; GO:0005575; GO:0005622 [GO:0006488]; GO:0006490; GO:0019348; GO:0006487; GO:0044255; GO:1901137; GO:0016093; GO:0006486; GO:0006629; GO:0044237; GO:0009058; GO:1901135; GO:0006066; GO:0006720; GO:0036211; GO:0043413; GO:0009101; …		ENSSSCG00000034614; ENSSSCG00005030367	RFT1	A0A287AQX7; A0A8D2A5V5		0	0.1	0.0375144	150.7	161	5.09	2.35	High	High	High	High	High	High	High	High	High	High	High	High	1
FALSE	High	Master Protein	A0A287B7A4	Ubiquitin-like protein OS=Sus scrofa OX=9823 GN=UBL3 PE=1 SV=3	0	17.437	37	3	5	3	117	13.1	6.77	17.84	3		plasma membrane;other membranes		Pf13881	[GO:0005886]; GO:0016020; GO:0071944; GO:0110165; GO:0005575	100517418	ENSSSCG00000035992; ENSSSCG00005010071	UBL3	A0A287B7A4; A0A4X1TKE6; A0A5G2QNP0; ssc:100517418		0	0.1	0.037591	427.9	459.7	7.54	5.52	High	High	High	High	High	High	High	High	High	High	High	High	1
FALSE	High	Master Protein	A0A287BMH2	Ring finger protein 130 OS=Sus scrofa OX=9823 GN=RNF130 PE=1 SV=3	0	16.778	10	3	3	3	486	53.5	9.58	12.47	3		other membranes;other cell component	other molecular function	Pf02225, Pf13639	[GO:0004842]; GO:0019787; GO:0016755; GO:0140096; GO:0016746; GO:0003824; GO:0016740; GO:0003674 [GO:0005737]; GO:0110165; GO:0005622; GO:0005575 [GO:0016020]; GO:0110165; GO:0005575		ENSSSCG00000057993	RNF130	A0A287BMH2		0	0.1	0.0408901	349	373.4	5.98	4.43	High	High	High	High	High	High	High	High	High	High	High	High	1
FALSE	High	Master Protein	F1RLF4	CAP-Gly domain-containing linker protein 3 OS=Sus scrofa OX=9823 GN=CLIP3 PE=4 SV=2	0	39.164	22	9	13	9	547	59.6	7.8	39.65	9	cell organization and biogenesis;transport;other biological processes	plasma membrane;other membranes;cytoskeleton;ER/Golgi;nucleus;other cytoplasmic organelle;other cell component	cytoskeletal activity;other molecular function	Pf01302, Pf12796	[GO:0001934]; GO:0001932; GO:0031401; GO:0042327; GO:0031399; GO:0042325; GO:0051247; GO:0045937; GO:0051246; GO:0019220; GO:0010604; GO:0010562; GO:0060255; GO:0080090; GO:0051174; GO:0009893; GO:0031325; GO:0019222; GO:0031323; GO:0048518; GO:0048522; GO:0050789; GO:0050794; GO:0065007; GO:0008150 [GO:0005634]; GO:0043231; GO:0043227; GO:0043229; GO:0043226; GO:0005622; GO:0110165; GO:0005575 […		ENSSSCG00000002921	CLIP3	F1RLF4; I3LGS7	Regulation of TNFR1 signaling	1	0.1	0.0452383	1860	1999.8	5.39	5.97	High	High	High	High	High	High	High	High	High	High	High	High	1
FALSE	High	Master Protein	A0A286ZSI3	Nicastrin OS=Sus scrofa OX=9823 GN=NCSTN PE=1 SV=1	0	23.351	10	8	12	8	709	78.6	6.09	29.3	8	cell cycle OR cell proliferation;protein metabolism;other metabolic processes;developmental processes;signal transduction;other biological processes	plasma membrane;other membranes;ER/Golgi;other cytoplasmic organelle	signal transduction activity or receptor binding;other molecular function	Pf05450, Pf18266	[GO:0002262]; GO:0002376; GO:0048872; GO:0008150; GO:0048871; GO:0032501; GO:0042592 [GO:0005764]; GO:0000323; GO:0005773; GO:0043231; GO:0005737; GO:0043227; GO:0043229; GO:0110165; GO:0005622; GO:0043226; GO:0005575 [GO:0005783]; GO:0043231; GO:0005737; GO:0012505; GO:0043227; GO:0043229; GO:0110165; GO:0005622; GO:0043226; GO:0005575 [GO:0005794]; GO:0043231; GO:0005737; GO:0012505; GO:0043227…	100156098	ENSSSCG00000006385; ENSSSCG00005012982	NCSTN	A0A286ZSI3; A0A8D1I1Z1; ssc:100156098	Neutrophil degranulation; Nuclear signaling by ERBB4; EPH-ephrin mediated repulsion of cells; Regulated proteolysis of p75NTR; TGFBR3 PTM regulation	5	0.1	0.0479192	1637.3	1757.1	5.04	4.13	High	High	High	High	High	High	High	High	High	High	High	High	1
FALSE	High	Master Protein	F1SEQ3	Growth hormone-inducible transmembrane protein OS=Sus scrofa OX=9823 GN=GHITM PE=1 SV=1	0	11.117	12	4	4	4	345	37.1	9.89	11.13	4	cell organization and biogenesis;transport;other biological processes	other membranes;mitochondrion	transporter activity	Pf01027	[GO:0005743]; GO:0019866; GO:0031966; GO:0031090; GO:0031967; GO:0005740; GO:0016020; GO:0043227; GO:0110165; GO:0043229; GO:0005739; GO:0043226; GO:0005575; GO:0005622; GO:0043231; GO:0005737 [GO:0007007]; GO:0007006; GO:0007005; GO:0061024; GO:0006996; GO:0016043; GO:0071840; GO:0009987; GO:0008150 [GO:0015369]; GO:0015368; GO:0051139; GO:0015085; GO:0140828; GO:0015078; GO:0046873; GO:0070588;…	100156458	ENSSSCG00000010345; ENSSSCG00005027079	GHITM	A0A4X1SFD4; F1SEQ3; ssc:100156458		0	0.1	0.0484871	1049	1127.4	2.91	6.17	High	High	High	High	High	High	High	High	High	High	High	High	1
FALSE	High	Master Protein	F1SIB6	LDL receptor related protein 4 OS=Sus scrofa OX=9823 GN=LRP4 PE=3 SV=3	0	28.14	5	8	8	8	1899	211	5.26	22.2	8	cell organization and biogenesis;other metabolic processes;transport;developmental processes;signal transduction;other biological processes	plasma membrane;other membranes;other cell component	signal transduction activity or receptor binding;other molecular function	Pf00057, Pf00058, Pf07645, Pf14670	[GO:0001822]; GO:0048513; GO:0072001; GO:0048856; GO:0048731; GO:0032502; GO:0007275; GO:0008150; GO:0032501 [GO:0001942]; GO:0022405; GO:0048856; GO:0098773; GO:0022404; GO:0042633; GO:0032502; GO:0008544; GO:0060429; GO:0043588; GO:0032501; GO:0042303; GO:0008150; GO:0009888; GO:0048513 [GO:0005509]; GO:0046872; GO:0043169; GO:0043167; GO:0036094; GO:0005488; GO:0003674 [GO:0005886]; GO:0016020…		ENSSSCG00000013248	LRP4	F1SIB6		0	0.11	0.0159421	427.5	460	4.13	5.5	High	High	High	High	High	High	High	High	High	High	High	High	1
FALSE	High	Master Protein	K7GQ32	Chromosome X CXorf38 homolog OS=Sus scrofa OX=9823 GN=CXHXorf38 PE=4 SV=2	0	21.301	15	3	4	3	320	36.9	6.24	13.05	3				Pf15112		100515115	ENSSSCG00000012249	CXHXorf38	K7GQ32; ssc:100515115		0	0.11	0.022356	162.5	175.2	7.66	6.1	High	High	High	High	High	High	High	High	High	High	High	High	1
FALSE	High	Master Protein	A0A481CVU6	EFR3 homolog B OS=Sus scrofa OX=9823 GN=EFR3B PE=3 SV=1	0	87.468	24	16	32	14	817	92.6	6.67	115.09	16	other metabolic processes;other biological processes	plasma membrane;other membranes;cytosol;cytoskeleton		Pf21052	[GO:0005829]; GO:0110165; GO:0005737; GO:0005575; GO:0005622 [GO:0005886]; GO:0016020; GO:0071944; GO:0110165; GO:0005575 [GO:0015629]; GO:0005856; GO:0043232; GO:0043228; GO:0043229; GO:0043226; GO:0005622; GO:0110165; GO:0005575 [GO:0046854]; GO:0006661; GO:0046474; GO:0046488; GO:0006650; GO:0008654; GO:0045017; GO:0006644; GO:0046486; GO:0008610; GO:0090407; GO:0044249; GO:0006796; GO:0019637…		ENSSSCG00000022933	EFR3B	A0A481CVU6		0	0.11	0.0285187	4430.1	4776.9	2.48	5.67	High	High	High	High	High	High	High	High	High	High	High	High	1
FALSE	High	Master Protein	F1RHH8	Pre-mRNA processing factor 8 OS=Sus scrofa OX=9823 GN=PRPF8 PE=1 SV=3	0	61.907	8	17	21	17	2335	273.4	8.84	62.14	17	cell organization and biogenesis;RNA metabolism OR transcription;other metabolic processes	nucleus	nucleic acid binding activity;other molecular function	Pf01398, Pf08082, Pf08083, Pf08084, Pf10596, Pf10597, Pf10598, Pf12134	[GO:0000244]; GO:0000387; GO:0022618; GO:0000398; GO:0065003; GO:0071826; GO:0022613; GO:0000377; GO:0006397; GO:0022607; GO:0043933; GO:0044085; GO:0000375; GO:0006396; GO:0016071; GO:0016043; GO:0071840; GO:0008380; GO:0044238; GO:0010467; GO:0032774; GO:0016070; GO:0009987; GO:0008152; GO:0009059; GO:0141187; GO:0090304; GO:0008150; GO:0043170; GO:0044249; GO:0034654; GO:0006139; GO:0009058; G…		ENSSSCG00000017817	PRPF8	F1RHH8	mRNA Splicing - Major Pathway; mRNA Splicing - Minor Pathway	2	0.11	0.0308883	1512.5	1633.1	3.22	4.3	High	High	High	High	High	High	High	High	High	High	High	High	1
FALSE	High	Master Protein	A0A5G2RBQ5	START domain-containing protein OS=Sus scrofa OX=9823 GN=PCTP PE=1 SV=1	0	16.355	20	5	7	5	234	26.7	5.88	17.19	5	transport		transporter activity;other molecular function	Pf01852	[GO:0008525]; GO:0005548; GO:0005319; GO:0015914; GO:0005215; GO:0006869; GO:0015748; GO:0003674; GO:0006810; GO:0010876; GO:0051234; GO:0033036; GO:0051179; GO:0008150 [GO:0031210]; GO:0005543; GO:0043169; GO:0050997; GO:0008289; GO:0043167; GO:0036094; GO:0005488; GO:0003674		ENSSSCG00000017608	PCTP	A0A5G2RBQ5	Mitochondrial Fatty Acid Beta-Oxidation; Synthesis of PC	2	0.11	0.0352916	888.8	957.7	5.98	5.58	High	High	High	High	High	High	High	High	High	High	High	High	1
FALSE	High	Master Protein	F1RU12	Endoribonuclease LACTB2 OS=Sus scrofa OX=9823 GN=LACTB2 PE=1 SV=1	0	20.978	20	4	7	4	288	32.7	6.99	28.39	4		mitochondrion	nucleic acid binding activity;other molecular function	Pf00753, Pf17778	[GO:0003727]; GO:0003723; GO:0003676; GO:0097159; GO:0005488; GO:0003674 [GO:0004521]; GO:0004519; GO:0004540; GO:0004518; GO:0140098; GO:0016788; GO:0140640; GO:0016787; GO:0003824; GO:0003674 [GO:0005759]; GO:0070013; GO:0005739; GO:0043233; GO:0043229; GO:0043231; GO:0005737; GO:0031974; GO:0043226; GO:0005622; GO:0043227; GO:0110165; GO:0005575 [GO:0008270]; GO:0046914; GO:0046872; GO:0043169…	100153212	ENSSSCG00000006192; ENSSSCG00005008756	LACTB2	A0A4X1UPG1; F1RU12; ssc:100153212		0	0.11	0.0456629	689.6	746.8	6.85	8.11	High	High	High	High	High	High	High	High	High	High	High	High	1
FALSE	High	Master Protein	F1S6Q9	non-specific serine/threonine protein kinase OS=Sus scrofa OX=9823 GN=STK11 PE=3 SV=4	0	45.605	30	11	17	11	438	49.2	6.79	63.55	11	cell cycle OR cell proliferation;cell organization and biogenesis;protein metabolism;other metabolic processes;stress response;developmental processes;signal transduction;other biological processes	other membranes;cytosol;mitochondrion;nucleus;other cell component	enzyme regulator activity;kinase activity;other molecular function	Pf00069	[GO:0000287]; GO:0046872; GO:0043169; GO:0043167; GO:0036094; GO:0005488; GO:0003674 [GO:0001894]; GO:0060249; GO:0048871; GO:0032501; GO:0042592; GO:0008150 [GO:0001944]; GO:0048731; GO:0072359; GO:0048856; GO:0007275; GO:0032502; GO:0032501; GO:0008150 [GO:0002039]; GO:0005515; GO:0005488; GO:0003674 [GO:0004674]; GO:0004672; GO:0016301; GO:0016773; GO:0140096; GO:0016772; GO:0003824; GO:001674…		ENSSSCG00000013429	STK11	F1S6Q9	Regulation of TP53 Activity through Phosphorylation; Energy dependent regulation of mTOR by LKB1-AMPK	2	0.11	0.0457243	1475.9	1592.1	6.93	2.65	High	High	High	High	High	High	High	High	High	High	High	High	1
FALSE	High	Master Protein	Q06AA4	U1 small nuclear ribonucleoprotein A OS=Sus scrofa OX=9823 GN=SNRPA PE=1 SV=1	0	30.512	20	6	9	6	282	31.3	9.83	30.63	6	RNA metabolism OR transcription;other metabolic processes	nucleus	nucleic acid binding activity	Pf00076	[GO:0000398]; GO:0000377; GO:0006397; GO:0000375; GO:0006396; GO:0016071; GO:0008380; GO:0044238; GO:0010467; GO:0032774; GO:0016070; GO:0008152; GO:0009059; GO:0141187; GO:0090304; GO:0008150; GO:0043170; GO:0044249; GO:0034654; GO:0006139; GO:0009058; GO:0044237; GO:0009987 [GO:0003723]; GO:0003676; GO:0097159; GO:0005488; GO:0003674 [GO:0005681]; GO:0140513; GO:1990904; GO:0032991; GO:0005634;…	768109	ENSSSCG00005045937; ENSSSCG00015078150; ENSSSCG00025046097; ENSSSCG00030072757; ENSSSCG00035001021; ENSSSCG00040028027; ENSSSCG00045024127; ENSSSCG00050009001; ENSSSCG00055012095; ENSSSCG00060007518; ENSSSCG00065067725; ENSSSCG00070002681	SNRPA	Q06AA4; ssc:768109	mRNA Splicing - Major Pathway	1	0.11	0.0479328	1559.6	1682.3	3.84	4.86	High	High	High	High	High	High	High	High	High	High	High	High	1
FALSE	High	Master Protein	A0A480QKQ3	Spermine oxidase OS=Sus scrofa OX=9823 GN=SMOX PE=4 SV=1	0	6.784	5	2	2	2	555	61.5	5.29	4.32	2		other cell component	other molecular function	Pf01593	[GO:0005737]; GO:0110165; GO:0005622; GO:0005575 [GO:0016491]; GO:0003824; GO:0003674		ENSSSCG00000007140	SMOX	A0A480QKQ3		0	0.12	0.00302311	268.3	291.7	4.43	2.17	High	High	High	High	High	High	High	High	High	High	High	High	1
FALSE	High	Master Protein	A0A8W4FKI1	CUB and Sushi multiple domains 1 OS=Sus scrofa OX=9823 GN=CSMD1 PE=4 SV=1	0	75.525	10	20	23	18	3291	360.1	6.54	65	20	developmental processes;other biological processes	other membranes		Pf00084, Pf00431	[GO:0001964]; GO:0009605; GO:0050905; GO:0050896; GO:0050877; GO:0008150; GO:0003008; GO:0032501 [GO:0007613]; GO:0007611; GO:0007610; GO:0050890; GO:0032501; GO:0050877; GO:0008150; GO:0003008 [GO:0008584]; GO:0008406; GO:0046546; GO:0048513; GO:0048608; GO:0045137; GO:0046661; GO:0048856; GO:0003006; GO:0061458; GO:0007275; GO:0007548; GO:0032502; GO:0022414; GO:0048731; GO:0032501; GO:0008150 …		ENSSSCG00000015748	CSMD1	A0A8W4FKI1		0	0.12	0.0116375	2137.9	2325.9	3.92	1.97	High	High	High	High	High	High	High	High	High	High	High	High	1
FALSE	High	Master Protein	A0A5G2QK35	HtrA serine peptidase 1 OS=Sus scrofa OX=9823 GN=HTRA1 PE=1 SV=2	0	13.748	6	3	4	3	466	49.3	8.06	10.95	3	protein metabolism;other biological processes	non-structural extracellular;extracellular matrix;plasma membrane;other membranes;cytosol	other molecular function	Pf00050, Pf00219, Pf07648, Pf13365, Pf17820	[GO:0001890]; GO:0048513; GO:0048856; GO:0032502; GO:0008150 [GO:0004252]; GO:0004175; GO:0008236; GO:0008233; GO:0017171; GO:0016787; GO:0140096; GO:0003824; GO:0003674 [GO:0005576]; GO:0110165; GO:0005575 [GO:0005829]; GO:0110165; GO:0005737; GO:0005575; GO:0005622 [GO:0005886]; GO:0016020; GO:0071944; GO:0110165; GO:0005575 [GO:0006508]; GO:0019538; GO:0043170; GO:0044238; GO:1901564; GO:00081…		ENSSSCG00000010703	HTRA1	A0A5G2QK35	Degradation of the extracellular matrix	1	0.12	0.0153964	436.7	475.4	5.14	7.92	High	High	High	High	High	High	High	High	High	High	High	High	1
FALSE	High	Master Protein	A0A286ZK88	Dynactin subunit 5 OS=Sus scrofa OX=9823 GN=DCTN5 PE=1 SV=1	0	14.913	16	3	7	3	182	20.1	8.02	19.23	3		cytoskeleton;other cell component		Pf21711	[GO:0000776]; GO:0043232; GO:0099080; GO:0000779; GO:0043228; GO:0043229; GO:0110165; GO:0000775; GO:0000793; GO:0043226; GO:0005622; GO:0005575; GO:0098687; GO:0005694 [GO:0005737]; GO:0110165; GO:0005622; GO:0005575 [GO:0005869]; GO:0005875; GO:0015629; GO:0032991; GO:0015630; GO:0005856; GO:0005575; GO:0043232; GO:0043228; GO:0043229; GO:0043226; GO:0005622; GO:0110165		ENSSSCG00000040943; ENSSSCG00005009717; ENSSSCG00015029672; ENSSSCG00025046235; ENSSSCG00030066391; ENSSSCG00035021067; ENSSSCG00040061144; ENSSSCG00045037657; ENSSSCG00050078266; ENSSSCG00055008606; ENSSSCG00060076380; ENSSSCG00065039357; ENSSSCG00070020720	DCTN5	A0A0J9X291; A0A286ZK88	COPI-mediated anterograde transport; MHC class II antigen presentation; HSP90 chaperone cycle for steroid hormone receptors (SHR) in the presence of ligand	3	0.12	0.0160326	1555.6	1687.9	4.05	3.75	High	High	High	High	High	High	High	High	High	High	High	High	1
FALSE	High	Master Protein	F1SRL4	Cadherin 10 OS=Sus scrofa OX=9823 GN=CDH10 PE=4 SV=1	0	34.371	13	10	16	7	788	88.3	4.98	44.89	10	cell adhesion;cell organization and biogenesis;other biological processes	plasma membrane;other membranes;other cell component	other molecular function	Pf00028, Pf01049	[GO:0000902]; GO:0009653; GO:0032502; GO:0048856; GO:0008150 [GO:0005509]; GO:0046872; GO:0043169; GO:0043167; GO:0036094; GO:0005488; GO:0003674 [GO:0005912]; GO:0005911; GO:0070161; GO:0030054; GO:0110165; GO:0005575 [GO:0007043]; GO:0034329; GO:0045216; GO:0022607; GO:0034330; GO:0016043; GO:0044085; GO:0071840; GO:0009987; GO:0008150 [GO:0007156]; GO:0098742; GO:0098609; GO:0007155; GO:000998…		ENSSSCG00000016802; ENSSSCG00005004557	CDH10	A0A4X1TL90; F1SRL4	Adherens junctions interactions	1	0.12	0.022097	334	363.1	4.01	5.73	High	High	High	High	High	High	High	High	High	High	High	High	1
FALSE	High	Master Protein	P04761	Muscarinic acetylcholine receptor M1 OS=Sus scrofa OX=9823 GN=CHRM1 PE=2 SV=1	0	13.776	9	4	6	4	460	51.4	9.33	15.54	4	cell-cell signaling;transport;signal transduction;other biological processes	plasma membrane;other membranes;other cell component	other molecular function	Pf00001	[GO:0004993]; GO:0008227; GO:0098664; GO:0004930; GO:0007186; GO:0004888; GO:0007165; GO:0038023; GO:0009987; GO:0050794; GO:0007154; GO:0023052; GO:0051716; GO:0060089; GO:0008150; GO:0050789; GO:0050896; GO:0003674; GO:0065007 [GO:0005886]; GO:0016020; GO:0071944; GO:0110165; GO:0005575 [GO:0007187]; GO:0007186; GO:0007165; GO:0009987; GO:0050794; GO:0007154; GO:0023052; GO:0051716; GO:0008150;…	397099	ENSSSCG00015069309; ENSSSCG00025074060; ENSSSCG00030011943; ENSSSCG00035045451; ENSSSCG00040045082; ENSSSCG00045033695; ENSSSCG00050010499; ENSSSCG00055004285; ENSSSCG00060036236; ENSSSCG00065007001	CHRM1	P04761; ssc:397099	G alpha (q) signalling events; Muscarinic acetylcholine receptors	2	0.12	0.0239313	756.3	822.9	4.38	10.8	High	High	High	High	High	High	High	High	High	High	High	High	1
FALSE	High	Master Protein	A0A286ZQV9	BRISC and BRCA1-A complex member 1 OS=Sus scrofa OX=9823 GN=BABAM1 PE=3 SV=1	0	20.204	19	4	7	4	332	36.9	4.55	19.62	4	cell cycle OR cell proliferation;cell organization and biogenesis;DNA metabolism;other metabolic processes;stress response;signal transduction;other biological processes	cytosol;nucleus			[GO:0005829]; GO:0110165; GO:0005737; GO:0005575; GO:0005622 [GO:0006302]; GO:0006281; GO:0006259; GO:0006974; GO:0090304; GO:0033554; GO:0006139; GO:0043170; GO:0006950; GO:0051716; GO:0044238; GO:0008152; GO:0050896; GO:0009987; GO:0008150 [GO:0007095]; GO:0044773; GO:0044818; GO:0000077; GO:0044774; GO:0007093; GO:0010972; GO:0031570; GO:0042770; GO:0000075; GO:0045930; GO:1903047; GO:0010389;…		ENSSSCG00000031073	BABAM1	A0A286ZQV9	Nonhomologous End-Joining (NHEJ); Processing of DNA double-strand break ends; G2/M DNA damage checkpoint; Metalloprotease DUBs; Recruitment and ATM-mediated phosphorylation of repair and signaling proteins at DNA double strand breaks	5	0.12	0.0256617	89.9	97.4	5.48	3.65	High	High	High	High	High	High	High	High	High	High	High	High	1
FALSE	High	Master Protein	A0A5G2QS11	Golgi reassembly stacking protein 1 OS=Sus scrofa OX=9823 GN=GORASP1 PE=3 SV=1	0	7.886	5	2	4	2	499	52.4	4.6	8.08	2	cell organization and biogenesis;protein metabolism;other metabolic processes;other biological processes	ER/Golgi		Pf04495	[GO:0005794]; GO:0043231; GO:0005737; GO:0012505; GO:0043227; GO:0043229; GO:0110165; GO:0005622; GO:0043226; GO:0005575 [GO:0006487]; GO:0006486; GO:0036211; GO:0043413; GO:0009101; GO:0019538; GO:0043412; GO:0070085; GO:0009059; GO:0009100; GO:1901137; GO:1901566; GO:0043170; GO:0044238; GO:1901564; GO:0008152; GO:0044249; GO:1901135; GO:0009058; GO:0008150; GO:0044237; GO:0009987 [GO:0007030];…		ENSSSCG00000034916	GORASP1	A0A5G2QS11	COPI-mediated anterograde transport; COPII-mediated vesicle transport; Golgi Cisternae Pericentriolar Stack Reorganization	3	0.12	0.0264984	192.3	209.7	8.07	7	High	High	High	High	High	High	High	High	High	High	High	High	1
FALSE	High	Master Protein	A0A481D3P3	Transmembrane protein 43 OS=Sus scrofa OX=9823 GN=TMEM43 PE=1 SV=1	0	40.183	27	11	20	11	400	44.9	7.71	57.32	11	cell organization and biogenesis	other membranes;ER/Golgi;nucleus	other molecular function	Pf07787	[GO:0005637]; GO:0019866; GO:0031965; GO:0031090; GO:0031967; GO:0005635; GO:0016020; GO:0043227; GO:0110165; GO:0043229; GO:0005634; GO:0012505; GO:0043226; GO:0005575; GO:0005622; GO:0043231 [GO:0005788]; GO:0070013; GO:0005783; GO:0043233; GO:0043229; GO:0043231; GO:0005737; GO:0012505; GO:0031974; GO:0043226; GO:0005622; GO:0043227; GO:0110165; GO:0005575 [GO:0005794]; GO:0043231; GO:0005737;…		ENSSSCG00000011603	TMEM43	A0A481D3P3		0	0.12	0.0326106	1803	1953.2	5.6	3.86	High	High	High	High	High	High	High	High	High	High	High	High	1
FALSE	High	Master Protein	A0A287AGA5	Astrocytic phosphoprotein PEA-15 OS=Sus scrofa OX=9823 GN=PEA15 PE=1 SV=1	0	40.916	58	7	25	7	130	15	5.02	82.63	7	signal transduction;other biological processes	other cell component		Pf01335	[GO:0000165]; GO:0141124; GO:0035556; GO:0007165; GO:0009987; GO:0050794; GO:0007154; GO:0023052; GO:0051716; GO:0008150; GO:0050789; GO:0050896; GO:0065007 [GO:0005737]; GO:0110165; GO:0005622; GO:0005575 [GO:0006915]; GO:0012501; GO:0008219; GO:0009987; GO:0008150 [GO:0042981]; GO:0043067; GO:0050794; GO:0050789; GO:0065007; GO:0008150 [GO:0071702]; GO:0008150	100152480	ENSSSCG00000032164	PEA15	A0A287AGA5; ssc:100152480		0	0.12	0.0417556	3651.1	3965	4.18	8.33	High	High	High	High	High	High	High	High	High	High	High	High	1
FALSE	High	Master Protein	A0A287BB75	ATP binding cassette subfamily G member 1 OS=Sus scrofa OX=9823 GN=ABCG1 PE=3 SV=2	0.001	5.692	4	3	3	3	679	75.5	7.55	5.09	3	cell organization and biogenesis;protein metabolism;other metabolic processes;transport;other biological processes	plasma membrane;other membranes;mitochondrion	transporter activity;other molecular function	Pf00005, Pf01061, Pf19055	[GO:0005524]; GO:0032559; GO:0035639; GO:0030554; GO:0032555; GO:0043168; GO:1901265; GO:1901363; GO:0017076; GO:0032553; GO:0043167; GO:0097159; GO:0036094; GO:0000166; GO:0097367; GO:0005488; GO:0003674 [GO:0005739]; GO:0043231; GO:0005737; GO:0043227; GO:0043229; GO:0110165; GO:0005622; GO:0043226; GO:0005575 [GO:0005886]; GO:0016020; GO:0071944; GO:0110165; GO:0005575 [GO:0008203]; GO:0016125…		ENSSSCG00000027745	ABCG1	A0A287BB75	ABC transporters in lipid homeostasis; HDL remodeling	2	0.12	0.0471392	123.9	134.6	7.44	10.46	High	High	High	High	High	High	High	High	High	High	High	High	1
FALSE	High	Master Protein	A0A287BA08	Methylmalonyl-CoA mutase, mitochondrial OS=Sus scrofa OX=9823 GN=MMUT PE=3 SV=1	0	118.909	36	24	48	24	750	83.2	8.06	128.16	24	other metabolic processes;developmental processes	mitochondrion;other cell component	other molecular function	Pf01642, Pf02310	[GO:0003924]; GO:0017111; GO:0016462; GO:0016818; GO:0016817; GO:0016787; GO:0003824; GO:0003674 [GO:0004494]; GO:0016866; GO:0016853; GO:0003824; GO:0003674 [GO:0005737]; GO:0110165; GO:0005622; GO:0005575 [GO:0005739]; GO:0043231; GO:0005737; GO:0043227; GO:0043229; GO:0110165; GO:0005622; GO:0043226; GO:0005575 [GO:0005759]; GO:0070013; GO:0005739; GO:0043233; GO:0043229; GO:0043231; GO:000573…		ENSSSCG00000001732	MMUT	A0A287BA08	Cobalamin (Cbl) metabolism; Propionyl-CoA catabolism	2	0.12	0.047701	3546.1	3858.3	2.97	5.66	High	High	High	High	High	High	High	High	High	High	High	High	1
FALSE	High	Master Protein	F2Z5C8	Signal peptidase complex subunit 3 OS=Sus scrofa OX=9823 GN=SPCS3 PE=1 SV=2	0	7.557	13	3	4	3	182	20.6	9.17	8.32	3	protein metabolism;other metabolic processes;other biological processes	other membranes;ER/Golgi		Pf04573	[GO:0005787]; GO:0098796; GO:0140534; GO:1905370; GO:0005789; GO:0032991; GO:0016020; GO:0005783; GO:1905286; GO:1905369; GO:0031090; GO:0042175; GO:0098827; GO:0005575; GO:0110165; GO:0043231; GO:0005737; GO:0012505; GO:1905368; GO:0043227; GO:0031984; GO:0043229; GO:0005622; GO:1902494; GO:0043226 [GO:0006465]; GO:0006518; GO:0016485; GO:0008152; GO:0006508; GO:0051604; GO:0008150; GO:0019538; …		ENSSSCG00000015769	SPCS3	F2Z5C8	Synthesis, secretion, and deacylation of Ghrelin	1	0.13	0.010685	647.7	709.9	6.8	4.17	High	High	High	High	High	High	High	High	High	High	High	High	1
FALSE	High	Master Protein	A0A4X1VHH1	SWI/SNF related, matrix associated, actin dependent regulator of chromatin, subfamily a, member 5 OS=Sus scrofa OX=9823 GN=SMARCA5 PE=1 SV=1	0	14.019	5	5	7	2	1003	116	6.86	12.54	5	cell organization and biogenesis;DNA metabolism;RNA metabolism OR transcription;other metabolic processes;stress response;other biological processes	nucleus;other cell component	nucleic acid binding activity;other molecular function	Pf00176, Pf00271, Pf09110, Pf09111	[GO:0000183]; GO:0140718; GO:1990700; GO:0031507; GO:0016043; GO:0006325; GO:0007000; GO:0045814; GO:0071840; GO:0071824; GO:0006997; GO:0010629; GO:0040029; GO:0009987; GO:0043933; GO:0006996; GO:0010468; GO:0010558; GO:0006338; GO:0008150; GO:0010556; GO:0010605; GO:0031327; GO:0031326; GO:0060255; GO:0009892; GO:0009890; GO:0031324; GO:0009889; GO:0031323; GO:0019222; GO:0048519; GO:0048523; G…		ENSSSCG00000009047; ENSSSCG00005036142	SMARCA5	A0A286ZP73; A0A4X1VHH1	B-WICH complex positively regulates rRNA expression; Deposition of new CENPA-containing nucleosomes at the centromere	2	0.13	0.0162373	103.4	113	4.52	4.57	High	High	High	High	High	High	High	High	High	High	High	High	1
FALSE	High	Master Protein	F1S8Z0	Slit guidance ligand 1 OS=Sus scrofa OX=9823 GN=SLIT1 PE=4 SV=3	0	33.032	8	10	16	7	1534	167.8	6.79	26.15	10	cell organization and biogenesis;transport;developmental processes;other biological processes	non-structural extracellular	signal transduction activity or receptor binding;other molecular function	Pf00008, Pf01462, Pf01463, Pf02210, Pf12661, Pf13855	[GO:0005509]; GO:0046872; GO:0043169; GO:0043167; GO:0036094; GO:0005488; GO:0003674 [GO:0005615]; GO:0110165; GO:0005576; GO:0005575 [GO:0007097]; GO:0046907; GO:0051647; GO:0051656; GO:0006810; GO:0051641; GO:0051649; GO:0051640; GO:0051234; GO:0009987; GO:0051179; GO:0008150 [GO:0007411]; GO:0097485; GO:0007409; GO:0031175; GO:0048812; GO:0048667; GO:0061564; GO:0120036; GO:0048666; GO:0120039…		ENSSSCG00000010512	SLIT1	F1S8Z0		0	0.13	0.0192339	738.3	805.4	5.2	8.96	High	High	High	High	High	High	High	High	High	High	High	High	1
FALSE	High	Master Protein	A0A5G2R4T0	SAMM50 sorting and assembly machinery component OS=Sus scrofa OX=9823 GN=SAMM50 PE=1 SV=1	0	85.37	45	18	38	18	465	51.5	6.7	109.35	18		other membranes;mitochondrion		Pf01103	[GO:0005741]; GO:0031966; GO:0031968; GO:0031090; GO:0005740; GO:0019867; GO:0098588; GO:0031967; GO:0016020; GO:0043227; GO:0005739; GO:0110165; GO:0043229; GO:0043226; GO:0043231; GO:0005737; GO:0005575; GO:0005622		ENSSSCG00000028346	SAMM50	A0A5G2R4T0		0	0.13	0.0226257	4963.9	5431.8	6.54	5.31	High	High	High	High	High	High	High	High	High	High	High	High	1
FALSE	High	Master Protein	A0A287ATH4	Glypican-1 OS=Sus scrofa OX=9823 GN=GPC1 PE=1 SV=1	0	51.372	26	13	18	12	559	61.3	7.4	55.73	13	protein metabolism;other metabolic processes;other biological processes	non-structural extracellular;extracellular matrix;plasma membrane;other membranes;cytosol;nucleus;other cell component	other molecular function	Pf01153	[GO:0005507]; GO:0046914; GO:0046872; GO:0043169; GO:0043167; GO:0036094; GO:0005488; GO:0003674 [GO:0005576]; GO:0110165; GO:0005575 [GO:0005654]; GO:0110165; GO:0031981; GO:0005575; GO:0070013; GO:0005634; GO:0043233; GO:0043229; GO:0043231; GO:0031974; GO:0043226; GO:0005622; GO:0043227 [GO:0005829]; GO:0110165; GO:0005737; GO:0005575; GO:0005622 [GO:0005886]; GO:0016020; GO:0071944; GO:011016…		ENSSSCG00000016364	GPC1	A0A287ATH4	Cell surface interactions at the vascular wall; A tetrasaccharide linker sequence is required for GAG synthesis; Retinoid metabolism and transport; HS-GAG biosynthesis; HS-GAG degradation; Signaling by ROBO receptors	6	0.13	0.029524	2305.1	2523.2	7.43	1.98	High	High	High	High	High	High	High	High	High	High	High	High	1
FALSE	High	Master Protein	F1STI9	Endonuclease domain containing 1 OS=Sus scrofa OX=9823 GN=ENDOD1 PE=1 SV=1	0	81.067	31	15	59	15	500	54.6	6	137.69	15		other membranes	nucleic acid binding activity;other molecular function		[GO:0003676]; GO:0097159; GO:0005488; GO:0003674 [GO:0016020]; GO:0110165; GO:0005575 [GO:0016787]; GO:0003824; GO:0003674 [GO:0046872]; GO:0043169; GO:0043167; GO:0036094; GO:0005488; GO:0003674	100526236	ENSSSCG00000014965	ENDOD1	F1STI9; ssc:100526236	Platelet degranulation	1	0.13	0.0434234	8128.3	8903.6	3.92	7.03	High	High	High	High	High	High	High	High	High	High	High	High	1
FALSE	High	Master Protein	A0A5S8KLN1	Clusterin OS=Sus scrofa OX=9823 GN=CLU PE=3 SV=1	0	110.133	30	14	71	14	447	51.9	5.77	187.62	14	cell cycle OR cell proliferation;cell organization and biogenesis;protein metabolism;other metabolic processes;stress response;transport;developmental processes;other biological processes	non-structural extracellular;other membranes;cytosol;cytoskeleton;mitochondrion;ER/Golgi;nucleus;other cell component	signal transduction activity or receptor binding;cytoskeletal activity;other molecular function	Pf01093	[GO:0000902]; GO:0009653; GO:0032502; GO:0048856; GO:0008150 [GO:0001540]; GO:0033218; GO:0042277; GO:0005488; GO:0003674 [GO:0001774]; GO:0002269; GO:0042116; GO:0061900; GO:0045321; GO:0006954; GO:0002274; GO:0001775; GO:0150076; GO:0002376; GO:0006952; GO:0009987; GO:0032501; GO:0008150; GO:0006950; GO:0050896 [GO:0002434]; GO:0002252; GO:0002376; GO:0008150 [GO:0005634]; GO:0043231; GO:004322…		ENSSSCG00000009668	CLU	A0A5S8KLN1	Regulation of Complement cascade; Platelet degranulation ; Antimicrobial peptides; Terminal pathway of complement	5	0.13	0.0476098	5946.9	6526.9	9.21	3.79	High	High	High	High	High	High	High	High	High	High	High	High	1
FALSE	High	Master Protein	A0A287AZJ0	Glutamate receptor OS=Sus scrofa OX=9823 GN=GRIA1 PE=3 SV=1	0	82.508	24	19	39	12	906	101.4	7.71	104.23	19	transport;signal transduction	plasma membrane;other membranes	transporter activity	Pf00060, Pf01094, Pf10613	[GO:0007166]; GO:0007165; GO:0009987; GO:0050794; GO:0007154; GO:0023052; GO:0051716; GO:0008150; GO:0050789; GO:0050896; GO:0065007 [GO:0022824]; GO:0005230; GO:0022835; GO:0015276; GO:0022834; GO:0030594; GO:0005216; GO:0022836; GO:0038023; GO:0015075; GO:0015267; GO:0060089; GO:0022857; GO:0034220; GO:0022803; GO:0003674; GO:0005215; GO:0055085; GO:0006811; GO:0006810; GO:0009987; GO:0051234; …		ENSSSCG00000022569	GRIA1	A0A287AZJ0		0	0.14	0.0100376	1189.3	1308.4	3.92	5.33	High	High	High	High	High	High	High	High	High	High	High	High	1
FALSE	High	Master Protein	A0A287B4E6	Translationally-controlled tumor protein OS=Sus scrofa OX=9823 GN=TPT1 PE=3 SV=1	0	48.19	27	8	26	8	245	27.9	4.91	93.42	8				Pf00838			ENSSSCG00000040929	TPT1	A0A287B4E6		0	0.14	0.0204641	5182.1	5718.4	7.35	4.55	High	High	High	High	High	High	High	High	High	High	High	High	1
FALSE	High	Master Protein	F2Z513	Cilia- and flagella-associated protein 20 OS=Sus scrofa OX=9823 GN=CFAP20 PE=3 SV=1	0	20.407	34	6	9	6	193	22.7	9.76	27.04	6	cell organization and biogenesis;other biological processes	cytoskeleton;nucleus		Pf05018	[GO:0005654]; GO:0110165; GO:0031981; GO:0005575; GO:0070013; GO:0005634; GO:0043233; GO:0043229; GO:0043231; GO:0031974; GO:0043226; GO:0005622; GO:0043227 [GO:0005814]; GO:0043232; GO:0005815; GO:0043228; GO:0043229; GO:0110165; GO:0015630; GO:0043226; GO:0005622; GO:0005575; GO:0005856 [GO:0031514]; GO:0005929; GO:0043227; GO:0120025; GO:0043226; GO:0042995; GO:0110165; GO:0005575 [GO:0036064]…	100513209	ENSSSCG00000002805	CFAP20	F2Z513; ssc:100513209		0	0.14	0.0229295	1824	2010.5	9.73	8.88	High	High	High	High	High	High	High	High	High	High	High	High	1
FALSE	High	Master Protein	A0A287BQ16	Ral guanine nucleotide dissociation stimulator like 1 OS=Sus scrofa OX=9823 GN=RGL1 PE=4 SV=1	0.003	3.444	3	1	1	1	803	90	5.99	3.36	1	signal transduction		enzyme regulator activity	Pf00617, Pf00618, Pf00788	[GO:0005085]; GO:0030695; GO:0060589; GO:0030234; GO:0098772; GO:0003674 [GO:0007264]; GO:0141124; GO:0035556; GO:0007165; GO:0009987; GO:0050794; GO:0007154; GO:0023052; GO:0051716; GO:0008150; GO:0050789; GO:0050896; GO:0065007		ENSSSCG00000015563	RGL1	A0A287BQ16		0	0.14	0.0349785	19.6	21.6	12.52	10.83	High	High	High	High	High	High	High	High	High	High	High	High	1
FALSE	High	Master Protein	J9JIL2	BAALC binder of MAP3K1 and KLF4 OS=Sus scrofa OX=9823 GN=BAALC PE=4 SV=2	0	13.562	30	5	7	5	145	15.4	7.74	14.7	5		cytosol;nucleus;other cell component		Pf06989	[GO:0005654]; GO:0110165; GO:0031981; GO:0005575; GO:0070013; GO:0005634; GO:0043233; GO:0043229; GO:0043231; GO:0031974; GO:0043226; GO:0005622; GO:0043227 [GO:0005737]; GO:0110165; GO:0005622; GO:0005575 [GO:0005829]; GO:0110165; GO:0005737; GO:0005575; GO:0005622 [GO:0016528]; GO:0005737; GO:0110165; GO:0005622; GO:0005575		ENSSSCG00000059124	BAALC	J9JIL2		0	0.14	0.0388901	415.2	458.5	13.03	7.9	High	High	High	High	High	High	High	High	High	High	High	High	1
FALSE	High	Master Protein	A0A8D1GM29	DDB1 and CUL4 associated factor 1 OS=Sus scrofa OX=9823 GN=DCAF1 PE=1 SV=1	0	16.557	5	7	7	7	1511	169.2	5.17	12.72	7	cell organization and biogenesis;protein metabolism;DNA metabolism;other metabolic processes;developmental processes;other biological processes	nucleus;other cell component	kinase activity;other molecular function		[GO:0000122]; GO:0006357; GO:0045892; GO:0006355; GO:1902679; GO:0010468; GO:2001141; GO:0010558; GO:0051253; GO:0010556; GO:0051252; GO:0010605; GO:0031327; GO:0045934; GO:0031326; GO:0060255; GO:0019219; GO:0009892; GO:0009890; GO:0031324; GO:0009889; GO:0031323; GO:0019222; GO:0080090; GO:0048519; GO:0048523; GO:0050794; GO:0050789; GO:0065007; GO:0008150 [GO:0001650]; GO:0110165; GO:0005730; …		ENSSSCG00000011417; ENSSSCG00005025930	DCAF1	A0A287AWA9; A0A8D1GM29	Antigen processing: Ubiquitination & Proteasome degradation	1	0.14	0.0412635	206.1	227.7	5.37	10.95	High	High	High	High	High	High	High	High	High	High	High	High	1
FALSE	High	Master Protein	A0A287A4V7	NIPA like domain containing 3 OS=Sus scrofa OX=9823 GN=NIPAL3 PE=3 SV=3	0	9.114	6	3	7	3	411	45.2	7.75	14.22	3	transport	other membranes	transporter activity	Pf05653	[GO:0015095]; GO:0046873; GO:1903830; GO:0008324; GO:0022890; GO:0030001; GO:0015693; GO:0098655; GO:0098662; GO:0015075; GO:0015318; GO:0006812; GO:0034220; GO:0098660; GO:0022857; GO:0006811; GO:0055085; GO:0005215; GO:0006810; GO:0009987; GO:0003674; GO:0051234; GO:0008150; GO:0051179 [GO:0016020]; GO:0110165; GO:0005575		ENSSSCG00000003543	NIPAL3	A0A287A4V7	Miscellaneous transport and binding events	1	0.15	0.0144111	696.3	772.5	6.3	9.27	High	High	High	High	High	High	High	High	High	High	High	High	1
FALSE	High	Master Protein	A0A287ACM0	Beta-1,4 N-acetylgalactosaminyltransferase OS=Sus scrofa OX=9823 GN=B4GALNT1 PE=3 SV=1	0	16.317	11	6	8	6	533	58.9	8.84	18.49	6	cell organization and biogenesis;other metabolic processes;developmental processes;other biological processes	other membranes;ER/Golgi	other molecular function	Pf00535	[GO:0000139]; GO:0098588; GO:0005794; GO:0031090; GO:0043231; GO:0005737; GO:0012505; GO:0016020; GO:0043227; GO:0043229; GO:0110165; GO:0005622; GO:0043226; GO:0005575 [GO:0001574]; GO:0001573; GO:0006688; GO:0046513; GO:0006672; GO:0006687; GO:0009247; GO:0030148; GO:0043604; GO:0006665; GO:0043603; GO:0006664; GO:0046467; GO:1901137; GO:1901566; GO:0009058; GO:0006643; GO:1901564; GO:0008152; …		ENSSSCG00000000433	B4GALNT1	A0A287ACM0	Glycosphingolipid biosynthesis	1	0.15	0.0416413	687.9	764.8	7.93	4.64	High	High	High	High	High	High	High	High	High	High	High	High	1
FALSE	High	Master Protein	I3LC11	Gamma-aminobutyric acid type A receptor subunit alpha3 OS=Sus scrofa OX=9823 GN=GABRA3 PE=3 SV=3	0	27.836	23	11	19	8	449	50.2	7.78	50.25	11	cell-cell signaling;cell organization and biogenesis;transport;developmental processes;other biological processes	plasma membrane;other membranes;other cell component	transporter activity;other molecular function	Pf02931, Pf02932	[GO:0004890]; GO:0016917; GO:0004888; GO:0038023; GO:0060089; GO:0003674 [GO:0005886]; GO:0016020; GO:0071944; GO:0110165; GO:0005575 [GO:0007214]; GO:0007267; GO:0007154; GO:0023052; GO:0009987; GO:0050789; GO:0008150; GO:0065007 [GO:0022851]; GO:0005254; GO:0022824; GO:0099095; GO:0005253; GO:0015108; GO:0005230; GO:0022835; GO:0015276; GO:0005216; GO:0008509; GO:0015103; GO:1902476; GO:0022834…		ENSSSCG00000025708	GABRA3	I3LC11	GABA receptor activation	1	0.15	0.0487049	558.3	618.3	6.32	7.54	High	High	High	High	High	High	High	High	High	High	High	High	1
FALSE	High	Master Protein	I3LKE4	RUN and TBC1 domain-containing protein 3 OS=Sus scrofa OX=9823 GN=SGSM3 PE=3 SV=3	0	17.115	8	5	5	5	773	87.3	6.07	13.43	5	transport;signal transduction;other biological processes	cytosol;other cell component	enzyme regulator activity;other molecular function	Pf00018, Pf00566, Pf02759	[GO:0005096]; GO:0008047; GO:0030695; GO:0030234; GO:0140677; GO:0060589; GO:0098772; GO:0003674 [GO:0005829]; GO:0110165; GO:0005737; GO:0005575; GO:0005622 [GO:0005921]; GO:0005911; GO:0070161; GO:0030054; GO:0110165; GO:0005575 [GO:0031267]; GO:0051020; GO:0019899; GO:0005515; GO:0005488; GO:0003674 [GO:0032483]; GO:0051056; GO:1902531; GO:0009966; GO:0010646; GO:0023051; GO:0048583; GO:005079…		ENSSSCG00000000076	SGSM3	I3LKE4		0	0.16	0.0155749	197.8	220.8	6.06	8.12	High	High	High	High	High	High	High	High	High	High	High	High	1
FALSE	High	Master Protein	A0A4X1T0K4	Myosin IB OS=Sus scrofa OX=9823 GN=MYO1B PE=1 SV=1	0	7.582	3	3	3	3	1136	131.8	9.36	7.31	3	cell organization and biogenesis;transport	plasma membrane;other membranes;cytoskeleton;ER/Golgi;other cytoplasmic organelle;other cell component	cytoskeletal activity;other molecular function	Pf00063, Pf00612, Pf06017	[GO:0000146]; GO:0003774; GO:0140657; GO:0003674 [GO:0005524]; GO:0032559; GO:0035639; GO:0030554; GO:0032555; GO:0043168; GO:1901265; GO:1901363; GO:0017076; GO:0032553; GO:0043167; GO:0097159; GO:0036094; GO:0000166; GO:0097367; GO:0005488; GO:0003674 [GO:0005769]; GO:0005768; GO:0031410; GO:0012505; GO:0097708; GO:0005737; GO:0110165; GO:0031982; GO:0043231; GO:0005622; GO:0005575; GO:0043227;…		ENSSSCG00000016061; ENSSSCG00005014186	MYO1B	A0A287BFH0; A0A4X1T0K4		0	0.16	0.028319	629.4	701.9	9.19	5.86	High	High	High	High	High	High	High	High	High	High	High	High	1
FALSE	High	Master Protein	F1RTZ1	Hydroxyacid-oxoacid transhydrogenase, mitochondrial OS=Sus scrofa OX=9823 GN=ADHFE1 PE=1 SV=3	0	25.236	17	7	11	7	467	50.1	8.16	30.82	7		mitochondrion	other molecular function	Pf00465	[GO:0004022]; GO:0018455; GO:0016616; GO:0016614; GO:0016491; GO:0003824; GO:0003674 [GO:0005739]; GO:0043231; GO:0005737; GO:0043227; GO:0043229; GO:0110165; GO:0005622; GO:0043226; GO:0005575 [GO:0046872]; GO:0043169; GO:0043167; GO:0036094; GO:0005488; GO:0003674 [GO:0047988]; GO:0016614; GO:0016491; GO:0003824; GO:0003674	100521620	ENSSSCG00000006213	ADHFE1	F1RTZ1; ssc:100521620		0	0.17	0.0182232	251.5	283.8	13.63	10.83	High	High	High	High	High	High	High	High	High	High	High	High	1
FALSE	High	Master Protein	P79388	Folate binding protein OS=Sus scrofa OX=9823 GN=FOLR2 PE=1 SV=1	0	37.178	30	8	15	7	253	28.9	6.93	44.77	8				Pf03024		396853	ENSSSCG00000014812	FOLR2	F1SUV7; P79388; ssc:396853		0	0.17	0.0236854	941	1058.8	9.35	6.37	High	High	High	High	High	High	High	High	High	High	High	High	1
FALSE	High	Master Protein	F1SGH0	protein-tyrosine-phosphatase OS=Sus scrofa OX=9823 GN=PTPRG PE=1 SV=4	0	22.48	4	6	8	5	1452	162.5	6.42	19.92	6	other biological processes	other membranes	other molecular function	Pf00041, Pf00102, Pf00194	[GO:0004725]; GO:0004721; GO:0016791; GO:0140096; GO:0042578; GO:0003824; GO:0016788; GO:0003674; GO:0016787 [GO:0010633]; GO:0010632; GO:0030336; GO:0051241; GO:0030334; GO:0051239; GO:2000146; GO:0048519; GO:2000145; GO:0050789; GO:0040013; GO:0048523; GO:0040012; GO:0050794; GO:0065007; GO:0008150 [GO:0016020]; GO:0110165; GO:0005575 [GO:0042802]; GO:0005515; GO:0005488; GO:0003674		ENSSSCG00000011485	PTPRG	F1SGH0		0	0.17	0.0264216	471.6	529.8	9.44	5.15	High	High	High	High	High	High	High	High	High	High	High	High	1
FALSE	High	Master Protein	A0A287ADV8	Lamin B2 OS=Sus scrofa OX=9823 GN=LMNB2 PE=1 SV=1	0	115.32	35	31	54	28	742	82	5.76	145.62	31	cell organization and biogenesis;transport;other biological processes	other membranes;cytoskeleton;nucleus	cytoskeletal activity;other molecular function	Pf00038, Pf00932	[GO:0005200]; GO:0005198; GO:0007010; GO:0003674; GO:0006996; GO:0016043; GO:0071840; GO:0009987; GO:0008150 [GO:0005635]; GO:0031967; GO:0005634; GO:0012505; GO:0110165; GO:0043227; GO:0043229; GO:0043231; GO:0005575; GO:0043226; GO:0005622 [GO:0005652]; GO:0110165; GO:0034399; GO:0005575; GO:0031981; GO:0070013; GO:0005634; GO:0043233; GO:0043229; GO:0043231; GO:0031974; GO:0043226; GO:0005622;…		ENSSSCG00000026784	LMNB2	A0A287ADV8		0	0.17	0.0396737	4806.7	5412.6	10.49	5.3	High	High	High	High	High	High	High	High	High	High	High	High	1
FALSE	High	Master Protein	F1SAH1	NLR family member X1 OS=Sus scrofa OX=9823 GN=NLRX1 PE=1 SV=1	0	66.936	16	11	23	11	975	107.5	7.12	59.59	11	other biological processes	plasma membrane;other membranes;mitochondrion		Pf05729, Pf13516, Pf21402	[GO:0005739]; GO:0043231; GO:0005737; GO:0043227; GO:0043229; GO:0110165; GO:0005622; GO:0043226; GO:0005575 [GO:0005886]; GO:0016020; GO:0071944; GO:0110165; GO:0005575 [GO:0010936]; GO:0002719; GO:0010935; GO:0001818; GO:0002701; GO:0002718; GO:0001817; GO:0010629; GO:0051241; GO:0002698; GO:0002700; GO:0010468; GO:0051239; GO:0010558; GO:0048519; GO:0002683; GO:0002697; GO:0010556; GO:0050789;…	100518678	ENSSSCG00000044952	NLRX1	F1SAH1		0	0.17	0.0456934	1932.4	2170.5	12.35	4.61	High	High	High	High	High	High	High	High	High	High	High	High	1
FALSE	High	Master Protein	K7GSY7	FUS RNA binding protein OS=Sus scrofa OX=9823 GN=FUS PE=1 SV=2	0	28.552	14	6	12	4	518	52.6	9.36	39.39	6	cell organization and biogenesis;protein metabolism;RNA metabolism OR transcription;other metabolic processes;other biological processes	nucleus;other cell component	nucleic acid binding activity;other molecular function	Pf00076, Pf00641	[GO:0003682]; GO:0044877; GO:0005488; GO:0003674 [GO:0003712]; GO:0030674; GO:0140110; GO:0060090; GO:0003674 [GO:0003713]; GO:0003712; GO:0045893; GO:0030674; GO:0140110; GO:0006355; GO:1902680; GO:0060090; GO:0003674; GO:0010468; GO:2001141; GO:0010557; GO:0051254; GO:0010556; GO:0051252; GO:0010604; GO:0031328; GO:0045935; GO:0031326; GO:0060255; GO:0019219; GO:0009893; GO:0009891; GO:0031325;…		ENSSSCG00000030798	FUS	K7GSY7	mRNA Splicing - Major Pathway; Processing of Capped Intron-Containing Pre-mRNA	2	0.18	0.00411621	559.5	635.1	5.53	8.34	High	High	High	High	High	High	High	High	High	High	High	High	1
FALSE	High	Master Protein	A0A287BPQ1	Nucleoporin NUP188 OS=Sus scrofa OX=9823 GN=NUP188 PE=1 SV=3	0	29.127	4	7	10	6	1712	192	6.96	17.92	7	transport	nucleus	other molecular function	Pf10487, Pf21093, Pf21094	[GO:0006405]; GO:0050658; GO:0051168; GO:0050657; GO:0051236; GO:0006913; GO:0015931; GO:0051234; GO:0006403; GO:0051169; GO:0071705; GO:0051179; GO:0033036; GO:0046907; GO:0006810; GO:0008150; GO:0051641; GO:0051649; GO:0009987 [GO:0006606]; GO:0006886; GO:0034504; GO:0051170; GO:0072594; GO:0015031; GO:0046907; GO:0008104; GO:0033365; GO:0006913; GO:0045184; GO:0071705; GO:0006810; GO:0051641; …		ENSSSCG00000005667	NUP188	A0A287BPQ1	SUMOylation of ubiquitinylation proteins; Transport of the SLBP independent Mature mRNA; Transport of the SLBP Dependant Mature mRNA; Transport of Mature mRNA Derived from an Intronless Transcript; Transport of Mature mRNA derived from an Intron-Containing Transcript; snRNP Assembly; SUMOylation of DNA damage response and repair proteins; Nuclear Pore Complex (NPC) Disassembly; Regulation of HSF1…	15	0.18	0.036953	502.2	569.5	7.77	7.27	High	High	High	High	High	High	High	High	High	High	High	High	1
FALSE	High	Master Protein	A0A286ZS89	SPARC (osteonectin), cwcv and kazal like domains proteoglycan 1 OS=Sus scrofa OX=9823 GN=SPOCK1 PE=4 SV=2	0	13.686	12	6	6	5	439	49.1	6.19	10.04	6	other biological processes	non-structural extracellular	enzyme regulator activity;other molecular function	Pf00086, Pf07648, Pf10591	[GO:0004869]; GO:0004866; GO:0030414; GO:0061135; GO:0004857; GO:0061134; GO:0030234; GO:0140678; GO:0098772; GO:0003674 [GO:0005509]; GO:0046872; GO:0043169; GO:0043167; GO:0036094; GO:0005488; GO:0003674 [GO:0005615]; GO:0110165; GO:0005576; GO:0005575 [GO:0008191]; GO:0004866; GO:0030414; GO:0061135; GO:0004857; GO:0061134; GO:0030234; GO:0140678; GO:0098772; GO:0003674 [GO:0010812]; GO:000716…	100620623	ENSSSCG00000032423	SPOCK1	A0A286ZS89; ssc:100620623		0	0.18	0.0371188	363.3	411.7	8.65	11.56	High	High	High	High	High	High	High	High	High	High	High	High	1
FALSE	High	Master Protein	I3LC49	Seipin OS=Sus scrofa OX=9823 GN=BSCL2 PE=4 SV=3	0	36.78	23	8	18	8	465	51.6	6.7	72.99	8	cell organization and biogenesis;other metabolic processes	other membranes;ER/Golgi;other cell component	other molecular function	Pf06775	[GO:0005543]; GO:0008289; GO:0005488; GO:0003674 [GO:0005789]; GO:0031090; GO:0042175; GO:0098827; GO:0016020; GO:0043227; GO:0012505; GO:0031984; GO:0005783; GO:0110165; GO:0043226; GO:0043229; GO:0043231; GO:0005737; GO:0005575; GO:0005622 [GO:0005811]; GO:0043232; GO:0043228; GO:0043229; GO:0043226; GO:0005622; GO:0110165; GO:0005575 [GO:0006629]; GO:0044238; GO:0008152; GO:0008150 [GO:0140042…		ENSSSCG00000020823	BSCL2	I3LC49		0	0.19	0.0102804	2727.8	3112.4	5.78	5.33	High	High	High	High	High	High	High	High	High	High	High	High	1
FALSE	High	Master Protein	A0A5G2QPX3	Semaphorin 5A OS=Sus scrofa OX=9823 GN=SEMA5A PE=4 SV=1	0	19.87	10	10	12	9	1072	120.1	7.17	17.61	10	cell organization and biogenesis;developmental processes;signal transduction;other biological processes	plasma membrane;other membranes	signal transduction activity or receptor binding	Pf00090, Pf01403, Pf01437	[GO:0001755]; GO:0090497; GO:0014032; GO:0001667; GO:0048864; GO:0014033; GO:0016477; GO:0048468; GO:0048863; GO:0048762; GO:0048870; GO:0048856; GO:0048869; GO:0030154; GO:0060485; GO:0009987; GO:0032502; GO:0009888; GO:0048513; GO:0008150 [GO:0005886]; GO:0016020; GO:0071944; GO:0110165; GO:0005575 [GO:0007411]; GO:0097485; GO:0007409; GO:0031175; GO:0048812; GO:0048667; GO:0061564; GO:0120036;…		ENSSSCG00000017095	SEMA5A	A0A5G2QPX3	O-glycosylation of TSR domain-containing proteins; Other semaphorin interactions	2	0.19	0.0333635	155.3	177.6	6.2	9.38	High	High	High	High	High	High	High	High	High	High	High	High	1
FALSE	High	Master Protein	A0A4X1W0V0	Peflin OS=Sus scrofa OX=9823 GN=PEF1 PE=1 SV=1	0	10.553	10	3	6	3	288	30.3	6.27	15.35	3		other membranes;ER/Golgi	other molecular function	Pf13405, Pf13499	[GO:0005509]; GO:0046872; GO:0043169; GO:0043167; GO:0036094; GO:0005488; GO:0003674 [GO:0012507]; GO:0030658; GO:0030662; GO:0030134; GO:0030659; GO:0098588; GO:0030133; GO:0030135; GO:0012506; GO:0031410; GO:0031090; GO:0012505; GO:0031982; GO:0097708; GO:0005737; GO:0016020; GO:0043227; GO:0110165; GO:0043231; GO:0005622; GO:0043226; GO:0005575; GO:0043229 [GO:0048306]; GO:0005515; GO:0005488;…		ENSSSCG00000034810; ENSSSCG00005024060	PEF1	A0A4X1W0V0; A0A5G2QWQ9		0	0.19	0.0397438	244.1	277.9	9.76	8.18	High	High	High	High	High	High	High	High	High	High	High	High	1
FALSE	High	Master Protein	O02858	Stearoyl-CoA desaturase OS=Sus scrofa OX=9823 GN=SCD PE=2 SV=2	0	8.086	10	3	4	3	359	41.3	9.17	8.33	3	other metabolic processes;other biological processes	other membranes;ER/Golgi	other molecular function	Pf00487	[GO:0004768]; GO:0016215; GO:0016717; GO:0016705; GO:0016491; GO:0003824; GO:0003674 [GO:0005506]; GO:0046914; GO:0046872; GO:0043169; GO:0043167; GO:0036094; GO:0005488; GO:0003674 [GO:0005789]; GO:0031090; GO:0042175; GO:0098827; GO:0016020; GO:0043227; GO:0012505; GO:0031984; GO:0005783; GO:0110165; GO:0043226; GO:0043229; GO:0043231; GO:0005737; GO:0005575; GO:0005622 [GO:0006636]; GO:0006633…	396670	ENSSSCG00000010554; ENSSSCG00015068485; ENSSSCG00070014006	SCD	A0A4X1U207; O02858; Q6RWA7; ssc:396670	Fatty acyl-CoA biosynthesis	1	0.19	0.0422057	798.7	914	6.4	10.02	High	High	High	High	High	High	High	High	High	High	High	High	1
FALSE	Medium	Master Protein	A0A286ZQB5	FYVE, RhoGEF and PH domain containing 2 OS=Sus scrofa OX=9823 GN=FGD2 PE=4 SV=1	0.012	2.257	3	1	1	1	656	74.8	7.11	3.29	1	cell organization and biogenesis	cytoskeleton;nucleus;other cytoplasmic organelle;other cell component	enzyme regulator activity;other molecular function	Pf00169, Pf00621, Pf01363, Pf22697	[GO:0001726]; GO:0120025; GO:0031252; GO:0042995; GO:0110165; GO:0005575 [GO:0005085]; GO:0030695; GO:0060589; GO:0030234; GO:0098772; GO:0003674 [GO:0005634]; GO:0043231; GO:0043227; GO:0043229; GO:0043226; GO:0005622; GO:0110165; GO:0005575 [GO:0005737]; GO:0110165; GO:0005622; GO:0005575 [GO:0005769]; GO:0005768; GO:0031410; GO:0012505; GO:0097708; GO:0005737; GO:0110165; GO:0031982; GO:004323…		ENSSSCG00000001572	FGD2	A0A286ZQB5	CDC42 GTPase cycle; G alpha (12/13) signalling events; NRAGE signals death through JNK	3	0.19	0.0470402	46.5	53.2	6.28	12.5	High	High	High	High	High	High	High	High	High	High	High	High	1
FALSE	High	Master Protein	A0A4X1TV79	Dpy-19 like C-mannosyltransferase 3 OS=Sus scrofa OX=9823 GN=DPY19L3 PE=3 SV=1	0	25.569	14	7	10	7	716	83	8.97	27.13	7		other membranes;ER/Golgi	other molecular function	Pf10034	[GO:0000030]; GO:0016758; GO:0016757; GO:0016740; GO:0003824; GO:0003674 [GO:0005789]; GO:0031090; GO:0042175; GO:0098827; GO:0016020; GO:0043227; GO:0012505; GO:0031984; GO:0005783; GO:0110165; GO:0043226; GO:0043229; GO:0043231; GO:0005737; GO:0005575; GO:0005622		ENSSSCG00000022521; ENSSSCG00005036489	DPY19L3	A0A287A1R7; A0A480L8B4; A0A4X1TV79		0	0.2	0.0011262	207.2	238.2	5.34	3.29	High	High	High	High	High	High	High	High	High	High	High	High	1
FALSE	High	Master Protein	A0A286ZRA1	Protein prune homolog 2 OS=Sus scrofa OX=9823 PE=1 SV=3	0	24.564	12	5	7	4	644	71.9	4.64	16.89	5	other biological processes			Pf12496, Pf13716	[GO:0006915]; GO:0012501; GO:0008219; GO:0009987; GO:0008150						0	0.2	0.00622205	996.8	1145	7.05	4.77	High	High	High	High	High	High	High	High	High	High	High	High	1
FALSE	High	Master Protein	A0A481BCG1	Mitochondrial amidoxime reducing component 2 OS=Sus scrofa OX=9823 GN=MTARC2 PE=1 SV=1	0	40.67	44	14	22	13	335	37.5	8.92	55.3	14		other membranes;mitochondrion;other cytoplasmic organelle	other molecular function	Pf03473, Pf03476	[GO:0005741]; GO:0031966; GO:0031968; GO:0031090; GO:0005740; GO:0019867; GO:0098588; GO:0031967; GO:0016020; GO:0043227; GO:0005739; GO:0110165; GO:0043229; GO:0043226; GO:0043231; GO:0005737; GO:0005575; GO:0005622 [GO:0005777]; GO:0042579; GO:0043231; GO:0005737; GO:0043227; GO:0043229; GO:0110165; GO:0005622; GO:0043226; GO:0005575 [GO:0016491]; GO:0003824; GO:0003674 [GO:0030151]; GO:0046914…		ENSSSCG00000010826	MTARC2	A0A481BCG1		0	0.21	0.0245807	1962.5	2270.3	9.79	11.61	High	High	High	High	High	High	High	High	High	High	High	High	1
FALSE	High	Master Protein	A0A480PEU1	Tafazzin family protein OS=Sus scrofa OX=9823 GN=TAFAZZIN PE=3 SV=1	0	9.996	14	3	3	3	262	30.1	8.54	9.02	3	other metabolic processes	other membranes;mitochondrion	other molecular function	Pf01553	[GO:0005741]; GO:0031966; GO:0031968; GO:0031090; GO:0005740; GO:0019867; GO:0098588; GO:0031967; GO:0016020; GO:0043227; GO:0005739; GO:0110165; GO:0043229; GO:0043226; GO:0043231; GO:0005737; GO:0005575; GO:0005622 [GO:0005743]; GO:0019866; GO:0031966; GO:0031090; GO:0031967; GO:0005740; GO:0016020; GO:0043227; GO:0110165; GO:0043229; GO:0005739; GO:0043226; GO:0005575; GO:0005622; GO:0043231; …		ENSSSCG00000039655	TAFAZZIN	A0A287BNY4; A0A480PEU1		0	0.21	0.0445359	118	136.3	14.23	14.64	High	High	High	High	High	High	High	High	High	High	High	High	1
FALSE	High	Master Protein	A0A5G2QMA5	Family with sequence similarity 114 member A1 OS=Sus scrofa OX=9823 GN=FAM114A1 PE=1 SV=1	0	9.337	6	3	4	3	560	60.2	4.59	9.76	3		cytosol;ER/Golgi;nucleus		Pf05334	[GO:0005654]; GO:0110165; GO:0031981; GO:0005575; GO:0070013; GO:0005634; GO:0043233; GO:0043229; GO:0043231; GO:0031974; GO:0043226; GO:0005622; GO:0043227 [GO:0005794]; GO:0043231; GO:0005737; GO:0012505; GO:0043227; GO:0043229; GO:0110165; GO:0005622; GO:0043226; GO:0005575 [GO:0005829]; GO:0110165; GO:0005737; GO:0005575; GO:0005622		ENSSSCG00000008785	FAM114A1	A0A5G2QMA5		0	0.22	0.010753	91.7	106.5	10.69	7.14	High	High	High	High	High	High	High	High	High	High	High	High	1
FALSE	High	Master Protein	F1SKM0	Ubiquinol-cytochrome c reductase core protein 1 OS=Sus scrofa OX=9823 GN=UQCRC1 PE=1 SV=3	0	229.043	46	19	146	18	480	52.7	6.14	545.8	19			other molecular function	Pf00675, Pf05193	[GO:0046872]; GO:0043169; GO:0043167; GO:0036094; GO:0005488; GO:0003674	100156879	ENSSSCG00000011356	UQCRC1	F1SKM0; ssc:100156879		0	0.22	0.0373623	17282.1	20162.8	9.77	7.11	High	High	High	High	High	High	High	High	High	High	High	High	1
FALSE	High	Master Protein	F1RSE2	Transmembrane protein 100 OS=Sus scrofa OX=9823 GN=TMEM100 PE=4 SV=1	0.001	5.863	8	1	2	1	134	14.3	9.48	5.98	1	developmental processes;signal transduction;other biological processes	plasma membrane;other membranes;ER/Golgi;other cell component		Pf16311	[GO:0001525]; GO:0048646; GO:0048514; GO:0032502; GO:0009653; GO:0035239; GO:0001568; GO:0008150; GO:0048856; GO:0035295; GO:0001944; GO:0007275; GO:0048731; GO:0072359; GO:0032501 [GO:0001570]; GO:0030154; GO:0048514; GO:0048869; GO:0035239; GO:0001568; GO:0009987; GO:0032502; GO:0009653; GO:0035295; GO:0048856; GO:0001944; GO:0008150; GO:0007275; GO:0048731; GO:0072359; GO:0032501 [GO:0001701];…	100523465	ENSSSCG00000017607; ENSSSCG00005035860	TMEM100	A0A4X1VDB2; F1RSE2; ssc:100523465		0	0.22	0.0377958	302.7	352.6	16.6	20.16	High	High	High	High	High	High	High	High	High	High	High	High	1
FALSE	High	Master Protein	A0A5G2QTZ4	C-type lectin domain containing 16A OS=Sus scrofa OX=9823 GN=CLEC16A PE=3 SV=2	0	31.817	9	9	12	9	1050	117	5.78	30.85	9	other metabolic processes;stress response;transport;other biological processes	other membranes;cytosol;ER/Golgi;other cytoplasmic organelle		Pf09758, Pf19439	[GO:0005794]; GO:0043231; GO:0005737; GO:0012505; GO:0043227; GO:0043229; GO:0110165; GO:0005622; GO:0043226; GO:0005575 [GO:0005829]; GO:0110165; GO:0005737; GO:0005575; GO:0005622 [GO:0006914]; GO:0044248; GO:0061919; GO:0009056; GO:0044237; GO:0009987; GO:0008152; GO:0008150 [GO:0008333]; GO:0007041; GO:0016192; GO:0007034; GO:0006810; GO:0009987; GO:0046907; GO:0051234; GO:0008150; GO:0051641…		ENSSSCG00000026569	CLEC16A	A0A5G2QTZ4		0	0.22	0.039778	335	388.8	13.16	10.27	High	High	High	High	High	High	High	High	High	High	High	High	1
FALSE	High	Master Protein	A0A8D1NSB5	Serine incorporator 1 OS=Sus scrofa OX=9823 GN=SERINC1 PE=1 SV=1	0	25.73	12	6	12	6	453	50.5	6.01	34.44	6		other membranes;ER/Golgi		Pf03348	[GO:0005789]; GO:0031090; GO:0042175; GO:0098827; GO:0016020; GO:0043227; GO:0012505; GO:0031984; GO:0005783; GO:0110165; GO:0043226; GO:0043229; GO:0043231; GO:0005737; GO:0005575; GO:0005622		ENSSSCG00000004237; ENSSSCG00005029690	SERINC1	A0A5G2QKJ9; A0A8D1NSB5		0	0.22	0.0461475	650.5	756.3	9.73	11.14	High	High	High	High	High	High	High	High	High	High	High	High	1
FALSE	High	Master Protein	I3LJW5	Renalase isoform 1 OS=Sus scrofa OX=9823 GN=RNLS PE=4 SV=2	0	15.738	12	4	6	4	342	37.5	6.44	18.49	4	other biological processes	non-structural extracellular	other molecular function	Pf01593, Pf13450	[GO:0005576]; GO:0110165; GO:0005575 [GO:0010459]; GO:0002027; GO:0045822; GO:0008016; GO:0065008; GO:1903523; GO:1903522; GO:0065007; GO:0051241; GO:0044057; GO:0008150; GO:0048519; GO:0051239; GO:0050789 [GO:0016651]; GO:0016491; GO:0003824; GO:0003674 [GO:0045776]; GO:0008217; GO:0065008; GO:0008015; GO:0065007; GO:0003013; GO:0008150; GO:0003008; GO:0032501 [GO:0051379]; GO:0042562; GO:004316…	100155046	ENSSSCG00000023141; ENSSSCG00005032503	RNLS	A0A4X1V4D1; A0A5G2R427; I3LJW5; ssc:100155046	Nicotinamide salvaging	1	0.23	0.0227149	390.6	456.7	11.84	4.49	High	High	High	High	High	High	High	High	High	High	High	High	1
FALSE	High	Master Protein	P00172	Cytochrome b5 OS=Sus scrofa OX=9823 GN=CYB5A PE=1 SV=3	0	22.232	39	4	6	4	134	15.3	5.16	29.24	4		other membranes;mitochondrion;ER/Golgi;other cell component	other molecular function	Pf00173	[GO:0005741]; GO:0031966; GO:0031968; GO:0031090; GO:0005740; GO:0019867; GO:0098588; GO:0031967; GO:0016020; GO:0043227; GO:0005739; GO:0110165; GO:0043229; GO:0043226; GO:0043231; GO:0005737; GO:0005575; GO:0005622 [GO:0005789]; GO:0031090; GO:0042175; GO:0098827; GO:0016020; GO:0043227; GO:0012505; GO:0031984; GO:0005783; GO:0110165; GO:0043226; GO:0043229; GO:0043231; GO:0005737; GO:0005575; …	414799	ENSSSCG00000004875; ENSSSCG00005027050; ENSSSCG00015053340; ENSSSCG00025028776; ENSSSCG00030071172; ENSSSCG00035026302; ENSSSCG00040065260; ENSSSCG00045038001; ENSSSCG00050016076; ENSSSCG00055016520; ENSSSCG00060061551; ENSSSCG00065039699; ENSSSCG00070013386	CYB5A	O18813; P00172; ssc:414799	Insertion of tail-anchored proteins into the endoplasmic reticulum membrane; Vitamin C (ascorbate) metabolism	2	0.24	0.0203057	722.5	852.5	10.52	7.03	High	High	High	High	High	High	High	High	High	High	High	High	1
FALSE	High	Master Protein	P20112	SPARC OS=Sus scrofa OX=9823 GN=SPARC PE=1 SV=2	0	9.623	14	4	5	4	300	34.2	4.86	16.12	4		non-structural extracellular;extracellular matrix	other molecular function	Pf00050, Pf09289, Pf10591	[GO:0005509]; GO:0046872; GO:0043169; GO:0043167; GO:0036094; GO:0005488; GO:0003674 [GO:0005518]; GO:0044877; GO:0005488; GO:0003674 [GO:0005604]; GO:0062023; GO:0031012; GO:0030312; GO:0110165; GO:0071944; GO:0005575 [GO:0005615]; GO:0110165; GO:0005576; GO:0005575 [GO:0050840]; GO:0005488; GO:0003674	595124	ENSSSCG00005017688; ENSSSCG00015024195; ENSSSCG00025037875; ENSSSCG00030007808; ENSSSCG00035049628; ENSSSCG00040075656; ENSSSCG00045003926; ENSSSCG00050056796; ENSSSCG00060061892; ENSSSCG00065034205	SPARC	P20112; Q4Z8Q2; ssc:595124	Platelet degranulation ; ECM proteoglycans; Scavenging by Class H Receptors	3	0.24	0.0231626	535.4	632.3	10.17	20.82	High	High	High	High	High	High	High	High	High	High	High	High	1
FALSE	High	Master Protein	A0A480E3F5	Ectonucleoside triphosphate diphosphohydrolase 6 OS=Sus scrofa OX=9823 GN=ENTPD6 PE=3 SV=1	0.001	4.398	5	2	4	2	456	49.9	8.63	4.13	2		other membranes	other molecular function	Pf01150	[GO:0005524]; GO:0032559; GO:0035639; GO:0030554; GO:0032555; GO:0043168; GO:1901265; GO:1901363; GO:0017076; GO:0032553; GO:0043167; GO:0097159; GO:0036094; GO:0000166; GO:0097367; GO:0005488; GO:0003674 [GO:0016020]; GO:0110165; GO:0005575 [GO:0016787]; GO:0003824; GO:0003674		ENSSSCG00000027070	ENTPD6	A0A480E3F5		0	0.24	0.0386987	122.8	144.6	15.33	8.56	High	High	High	High	High	High	High	High	High	High	High	High	1
FALSE	High	Master Protein	F1RRM1	2'-deoxynucleoside 5'-phosphate N-hydrolase 1 OS=Sus scrofa OX=9823 GN=DNPH1 PE=1 SV=1	0	14.342	28	4	6	4	182	19.6	5.66	15.68	4	other metabolic processes;other biological processes	nucleus;other cell component	other molecular function	Pf05014	[GO:0005634]; GO:0043231; GO:0043227; GO:0043229; GO:0043226; GO:0005622; GO:0110165; GO:0005575 [GO:0005737]; GO:0110165; GO:0005622; GO:0005575 [GO:0009117]; GO:0006753; GO:0006796; GO:0019637; GO:0055086; GO:0006793; GO:0006139; GO:0044281; GO:0044237; GO:0044238; GO:0008152; GO:0009987; GO:0008150 [GO:0009159]; GO:0009125; GO:0009162; GO:0009123; GO:1901292; GO:0006753; GO:0034655; GO:0046434…	100157902	ENSSSCG00000026568	DNPH1	F1RRM1; ssc:100157902	Purine catabolism	1	0.24	0.0498931	571.2	672.8	14.72	6.49	High	High	High	High	High	High	High	High	High	High	High	High	1
FALSE	High	Master Protein	F1SL30	TAP binding protein like OS=Sus scrofa OX=9823 GN=TAPBPL PE=1 SV=2	0.001	5.76	4	1	2	1	456	49	7.06	6.62	1	cell organization and biogenesis;other biological processes	plasma membrane;other membranes;ER/Golgi	other molecular function	Pf07654, Pf07686	[GO:0002502]; GO:0002501; GO:0002397; GO:0002474; GO:0065003; GO:0002396; GO:0048002; GO:0022607; GO:0043933; GO:0019882; GO:0016043; GO:0044085; GO:0002376; GO:0071840; GO:0008150; GO:0009987 [GO:0002590]; GO:0002584; GO:0002589; GO:0002578; GO:0002583; GO:0002577; GO:0002683; GO:0002682; GO:0048519; GO:0050789; GO:0065007; GO:0008150 [GO:0005783]; GO:0043231; GO:0005737; GO:0012505; GO:0043227;…		ENSSSCG00000000704	TAPBPL	F1SL30		0	0.25	0.0270388	28.2	33.6	6.56	10.25	High	High	High	High	High	High	High	High	High	High	High	High	1
FALSE	High	Master Protein	A0A287A228	ER lumen protein-retaining receptor OS=Sus scrofa OX=9823 GN=KDELR2 PE=3 SV=1	0.006	2.753	4	1	1	1	212	24.4	8.72	2.68	1	transport;other biological processes	other membranes;ER/Golgi	other molecular function	Pf00810	[GO:0000139]; GO:0098588; GO:0005794; GO:0031090; GO:0043231; GO:0005737; GO:0012505; GO:0016020; GO:0043227; GO:0043229; GO:0110165; GO:0005622; GO:0043226; GO:0005575 [GO:0005046]; GO:0046923; GO:0005048; GO:0042277; GO:0005488; GO:0003674 [GO:0005783]; GO:0043231; GO:0005737; GO:0012505; GO:0043227; GO:0043229; GO:0110165; GO:0005622; GO:0043226; GO:0005575 [GO:0005789]; GO:0031090; GO:0042175…		ENSSSCG00000031432	KDELR2	A0A287A228	COPI-mediated anterograde transport; COPI-dependent Golgi-to-ER retrograde traffic	2	0.25	0.0400803	655	776.3	14.35	7.05	High	High	High	High	High	High	High	High	High	High	High	High	1
FALSE	High	Master Protein	F1S3D9	GOLD domain-containing protein OS=Sus scrofa OX=9823 GN=LOC100524609 PE=3 SV=4	0	14.041	18	5	6	4	252	29.1	8.9	16.52	5	cell organization and biogenesis;transport	other membranes;ER/Golgi;other cell component	other molecular function	Pf01105	[GO:0000139]; GO:0098588; GO:0005794; GO:0031090; GO:0043231; GO:0005737; GO:0012505; GO:0016020; GO:0043227; GO:0043229; GO:0110165; GO:0005622; GO:0043226; GO:0005575 [GO:0005783]; GO:0043231; GO:0005737; GO:0012505; GO:0043227; GO:0043229; GO:0110165; GO:0005622; GO:0043226; GO:0005575 [GO:0005789]; GO:0031090; GO:0042175; GO:0098827; GO:0016020; GO:0043227; GO:0012505; GO:0031984; GO:0005783;…		ENSSSCG00000014037	LOC100524609	F1S3D9		0	0.25	0.0432664	1029.6	1228.1	9.13	12.32	High	High	High	High	High	High	High	High	High	High	High	High	1
FALSE	High	Master Protein	A0A286ZXV8	Uncharacterized protein OS=Sus scrofa OX=9823 GN=LOC110261076 PE=4 SV=1	0.007	2.715	7	1	2	1	215	23.4	7.8	5.31	1							ENSSSCG00000062462	LOC110261076	A0A286ZXV8		0	0.26	0.0218242	243.6	292.6	12.78	9.98	High	High	High	High	High	High	High	High	High	High	High	High	1
FALSE	High	Master Protein	F1RNH0	Lysophospholipid acyltransferase 7 OS=Sus scrofa OX=9823 GN=MBOAT7 PE=1 SV=3	0	9.93	6	2	4	2	472	52.5	8.91	17.55	2	other metabolic processes;developmental processes;other biological processes	other membranes;ER/Golgi;other cell component	other molecular function	Pf03062	[GO:0005783]; GO:0043231; GO:0005737; GO:0012505; GO:0043227; GO:0043229; GO:0110165; GO:0005622; GO:0043226; GO:0005575 [GO:0006661]; GO:0046474; GO:0046488; GO:0006650; GO:0008654; GO:0045017; GO:0006644; GO:0046486; GO:0008610; GO:0090407; GO:0044249; GO:0006796; GO:0019637; GO:0044255; GO:0006629; GO:0009058; GO:0044237; GO:0006793; GO:0044238; GO:0008152; GO:0009987; GO:0008150 [GO:0008374];…	100521498	ENSSSCG00000003267	MBOAT7	F1RNH0; ssc:100521498	Acyl chain remodelling of PI	1	0.26	0.0314093	517.8	622.2	11.07	10.07	High	High	High	High	High	High	High	High	High	High	High	High	1
FALSE	High	Master Protein	A4Z6H0	Adenylosuccinate synthetase isozyme 1 OS=Sus scrofa OX=9823 GN=ADSS1 PE=2 SV=1	0	97.897	51	19	40	2	457	50.1	8.51	121.52	19	other metabolic processes	other cell component	other molecular function	Pf00709	[GO:0000287]; GO:0046872; GO:0043169; GO:0043167; GO:0036094; GO:0005488; GO:0003674 [GO:0004019]; GO:0016879; GO:0016874; GO:0003824; GO:0003674 [GO:0005525]; GO:0032561; GO:0035639; GO:0019001; GO:0032555; GO:0043168; GO:1901265; GO:1901363; GO:0017076; GO:0032553; GO:0043167; GO:0097159; GO:0036094; GO:0000166; GO:0097367; GO:0005488; GO:0003674 [GO:0005737]; GO:0110165; GO:0005622; GO:0005575…	100048943		ADSS1	A4Z6H0; ssc:100048943		0	0.26	0.0448359	1103.5	1321.9	6.69	17.17	High	High	High	High	High	High	High	High	High	High	High	High	1
FALSE	High	Master Protein	F1SNF3	Podocalyxin OS=Sus scrofa OX=9823 GN=PODXL PE=3 SV=4	0	8.62	6	2	2	2	516	54.1	5.15	6.37	2	cell adhesion;other biological processes	plasma membrane;other membranes;other cell component		Pf06365	[GO:0001726]; GO:0120025; GO:0031252; GO:0042995; GO:0110165; GO:0005575 [GO:0007155]; GO:0009987; GO:0008150 [GO:0016324]; GO:0098590; GO:0045177; GO:0016020; GO:0005886; GO:0110165; GO:0071944; GO:0005575 [GO:0016477]; GO:0048870; GO:0009987; GO:0008150 [GO:0022408]; GO:0007162; GO:0022407; GO:0030155; GO:0048523; GO:0050794; GO:0048519; GO:0050789; GO:0065007; GO:0008150 [GO:0030027]; GO:01200…	100512201	ENSSSCG00000016548	PODXL	F1SNF3; ssc:100512201		0	0.27	0.0188237	73.7	89.1	14.42	10.23	High	High	High	High	High	High	High	High	High	High	High	High	1
FALSE	High	Master Protein	F1RHM1	Methionine synthase OS=Sus scrofa OX=9823 GN=MTR PE=1 SV=4	0	55.912	17	18	23	18	1209	135.3	5.63	64.23	18	other metabolic processes	cytosol	other molecular function	Pf00809, Pf02310, Pf02574, Pf02607, Pf02965	[GO:0005829]; GO:0110165; GO:0005737; GO:0005575; GO:0005622 [GO:0008270]; GO:0046914; GO:0046872; GO:0043169; GO:0043167; GO:0036094; GO:0005488; GO:0003674 [GO:0008705]; GO:0008172; GO:0042084; GO:0009086; GO:0008168; GO:0000097; GO:0006555; GO:0009067; GO:0016741; GO:0000096; GO:0044272; GO:0046394; GO:1901566; GO:0009066; GO:0170034; GO:0170038; GO:0016740; GO:0006790; GO:0019752; GO:1901564;…		ENSSSCG00000010143	MTR	F1RHM1	Cobalamin (Cbl) metabolism; RHOH GTPase cycle; Sulfur amino acid metabolism; Methylation	4	0.27	0.0231278	1088	1313.9	4.66	11.23	High	High	High	High	High	High	High	High	High	High	High	High	1
FALSE	High	Master Protein	F1SF47	11-beta-hydroxysteroid dehydrogenase 1 OS=Sus scrofa OX=9823 GN=HSD11B1 PE=1 SV=3	0	28.801	18	8	14	8	292	32.1	8.47	33.76	8	other metabolic processes;developmental processes	other membranes;ER/Golgi;other cell component	other molecular function	Pf00106	[GO:0005496]; GO:0008289; GO:0097159; GO:0005488; GO:0003674 [GO:0005789]; GO:0031090; GO:0042175; GO:0098827; GO:0016020; GO:0043227; GO:0012505; GO:0031984; GO:0005783; GO:0110165; GO:0043226; GO:0043229; GO:0043231; GO:0005737; GO:0005575; GO:0005622 [GO:0006706]; GO:0008202; GO:0016042; GO:0006629; GO:0009056; GO:0044238; GO:0008152; GO:0008150 [GO:0030324]; GO:0048513; GO:0030323; GO:0060541…	397480	ENSSSCG00000015616	HSD11B1	A0A287AH74; F1SF47	Prednisone ADME; Glucocorticoid biosynthesis	2	0.27	0.0345278	1630	1962.8	9.2	12.94	High	High	High	High	High	High	High	High	High	High	High	High	1
FALSE	High	Master Protein	A0A8W4FGJ3	Hypoxanthine phosphoribosyltransferase OS=Sus scrofa OX=9823 GN=PRTFDC1 PE=1 SV=1	0	24.289	29	5	12	4	225	25.7	6.15	30.47	5	other metabolic processes	other cell component	other molecular function	Pf00156	[GO:0000166]; GO:1901265; GO:1901363; GO:0097159; GO:0036094; GO:0005488; GO:0003674 [GO:0004422]; GO:0106130; GO:0016763; GO:0016757; GO:0016740; GO:0003824; GO:0003674 [GO:0005737]; GO:0110165; GO:0005622; GO:0005575 [GO:0006166]; GO:0043101; GO:0043174; GO:0046129; GO:0034654; GO:0043094; GO:0072522; GO:0009163; GO:0042451; GO:0042455; GO:0046128; GO:0006139; GO:0009058; GO:0044237; GO:0072521…	100518211	ENSSSCG00000028135	PRTFDC1	A0A8W4FGJ3; ssc:100518211		0	0.28	0.0183775	217.2	263.3	14.81	8.47	High	High	High	High	High	High	High	High	High	High	High	High	1
FALSE	High	Master Protein	A0A4X1VRS3	Cell death-inducing p53-target protein 1 OS=Sus scrofa OX=9823 GN=CDIP1 PE=3 SV=1	0.001	6.193	9	2	3	2	208	21.9	5.66	8.09	2	stress response;signal transduction	other membranes;nucleus;other cytoplasmic organelle	other molecular function	Pf10601	[GO:0005634]; GO:0043231; GO:0043227; GO:0043229; GO:0043226; GO:0005622; GO:0110165; GO:0005575 [GO:0042771]; GO:0008630; GO:0072332; GO:0006974; GO:0097193; GO:0072331; GO:0033554; GO:0035556; GO:0097190; GO:0006950; GO:0051716; GO:0007165; GO:0006915; GO:0050896; GO:0009987; GO:0050794; GO:0007154; GO:0023052; GO:0012501; GO:0008150; GO:0050789; GO:0008219; GO:0065007 [GO:0046872]; GO:0043169;…	100512098	ENSSSCG00000007941; ENSSSCG00005029131	CDIP1	A0A287AW44; A0A4X1VRS3; ssc:100512098		0	0.28	0.0198174	263	318.7	11.07	6.96	High	High	High	High	High	High	High	High	High	High	High	High	1
FALSE	High	Master Protein	A0A8D0USM9	Cadherin 13 OS=Sus scrofa OX=9823 GN=CDH13 PE=1 SV=1	0	42.35	15	9	19	9	771	85.1	5.57	56.88	9	cell adhesion;cell cycle OR cell proliferation;cell organization and biogenesis;developmental processes;signal transduction;other biological processes	non-structural extracellular;plasma membrane;other membranes;other cell component	other molecular function	Pf00028, Pf08758	[GO:0001938]; GO:0001936; GO:0050679; GO:0050678; GO:0008284; GO:0042127; GO:0048522; GO:0050794; GO:0048518; GO:0050789; GO:0065007; GO:0008150 [GO:0001954]; GO:0001952; GO:0010811; GO:0010810; GO:0045785; GO:0030155; GO:0048522; GO:0050794; GO:0048518; GO:0050789; GO:0065007; GO:0008150 [GO:0002040]; GO:0001525; GO:0048646; GO:0048514; GO:0032502; GO:0009653; GO:0035239; GO:0001568; GO:0008150;…		ENSSSCG00000002684; ENSSSCG00005031718	CDH13	A0A5G2Q9R1; A0A8D0USM9	Adherens junctions interactions	1	0.28	0.0280531	2278.7	2770.9	14.99	14.04	High	High	High	High	High	High	High	High	High	High	High	High	1
FALSE	High	Master Protein	F1SQZ8	Pyridine nucleotide-disulfide oxidoreductase domain-containing protein 1 OS=Sus scrofa OX=9823 GN=PYROXD1 PE=3 SV=5	0	7.979	6	2	4	2	491	54.6	5.57	6.11	2	stress response	cytoskeleton;nucleus	other molecular function	Pf07992, Pf18267	[GO:0005634]; GO:0043231; GO:0043227; GO:0043229; GO:0043226; GO:0005622; GO:0110165; GO:0005575 [GO:0016491]; GO:0003824; GO:0003674 [GO:0030017]; GO:0110165; GO:0030016; GO:0005575; GO:0043292; GO:0043232; GO:0099512; GO:0005737; GO:0043228; GO:0043229; GO:0099081; GO:0005622; GO:0043226; GO:0099080 [GO:0034599]; GO:0006979; GO:0062197; GO:0006950; GO:0033554; GO:0070887; GO:0050896; GO:0051716…		ENSSSCG00000000583	PYROXD1	F1SQZ8		0	0.28	0.0470247	77.7	94.7	10.79	13.77	High	High	High	High	High	High	High	High	High	High	High	High	1
FALSE	High	Master Protein	A0A286ZRP0	DENN domain containing 4A OS=Sus scrofa OX=9823 GN=DENND4A PE=4 SV=2	0	12.851	3	3	4	2	1914	213.9	6.87	13.89	3		other cell component	enzyme regulator activity	Pf02141, Pf03455, Pf03456	[GO:0005085]; GO:0030695; GO:0060589; GO:0030234; GO:0098772; GO:0003674 [GO:0005737]; GO:0110165; GO:0005622; GO:0005575		ENSSSCG00000004938	DENND4A	A0A286ZRP0	RAB GEFs exchange GTP for GDP on RABs	1	0.29	0.0196372	72.2	88	12.07	8.42	High	High	High	High	High	High	High	High	High	High	High	High	1
FALSE	High	Master Protein	A0A4X1U926	Potassium voltage-gated channel interacting protein 1 OS=Sus scrofa OX=9823 GN=KCNIP1 PE=4 SV=1	0	17.055	18	3	7	1	227	26.9	5.36	21.12	3			other molecular function	Pf13499	[GO:0005509]; GO:0046872; GO:0043169; GO:0043167; GO:0036094; GO:0005488; GO:0003674		ENSSSCG00000017003; ENSSSCG00005022360	KCNIP1	A0A287B750; A0A4X1U926		0	0.29	0.0403442	8.7	10.6	18.01	12.43	High	High	High	High	High	High	High	High	High	High	High	High	1
FALSE	Low	Master Protein	F1RU08	PR/SET domain 14 OS=Sus scrofa OX=9823 GN=PRDM14 PE=4 SV=4	0.067	1.092	3	1	2	1	537	60.5	7.87	0	1	cell organization and biogenesis;other metabolic processes;developmental processes;signal transduction;other biological processes	nucleus	nucleic acid binding activity;other molecular function	Pf00096, Pf21549	[GO:0000122]; GO:0006357; GO:0045892; GO:0006355; GO:1902679; GO:0010468; GO:2001141; GO:0010558; GO:0051253; GO:0010556; GO:0051252; GO:0010605; GO:0031327; GO:0045934; GO:0031326; GO:0060255; GO:0019219; GO:0009892; GO:0009890; GO:0031324; GO:0009889; GO:0031323; GO:0019222; GO:0080090; GO:0048519; GO:0048523; GO:0050794; GO:0050789; GO:0065007; GO:0008150 [GO:0000902]; GO:0009653; GO:0032502; …		ENSSSCG00000006195	PRDM14	F1RU08		0	0.3	0.012734	55.5	68.2	13.79	14.42	High	High	High	High	High	High	High	High	High	High	High	High	1
FALSE	Low	Master Protein	A0A8W4FLD3	NUBP iron-sulfur cluster assembly factor 2, cytosolic OS=Sus scrofa OX=9823 GN=NUBP2 PE=1 SV=1	0.08	1.018	2	1	2	1	345	36.9	9.83	0	1	cell organization and biogenesis	cytoskeleton;nucleus	other molecular function	Pf10609	[GO:0005524]; GO:0032559; GO:0035639; GO:0030554; GO:0032555; GO:0043168; GO:1901265; GO:1901363; GO:0017076; GO:0032553; GO:0043167; GO:0097159; GO:0036094; GO:0000166; GO:0097367; GO:0005488; GO:0003674 [GO:0005634]; GO:0043231; GO:0043227; GO:0043229; GO:0043226; GO:0005622; GO:0110165; GO:0005575 [GO:0016226]; GO:0031163; GO:0022607; GO:0016043; GO:0044085; GO:0071840; GO:0009987; GO:0008150 …		ENSSSCG00000008014	NUBP2	A0A8W4FLD3		0	0.3	0.0266126	117.7	144.8	12.46	16.33	High	High	High	High	High	High	High	High	High	High	High	High	1
FALSE	High	Master Protein	A0A8D0WUQ7	BCL2 interacting protein 2 OS=Sus scrofa OX=9823 GN=BNIP2 PE=4 SV=1	0.001	5.252	8	2	2	2	329	37.7	4.88	4.9	2		cytosol;nucleus		Pf12496, Pf13716	[GO:0005635]; GO:0031967; GO:0005634; GO:0012505; GO:0110165; GO:0043227; GO:0043229; GO:0043231; GO:0005575; GO:0043226; GO:0005622 [GO:0005730]; GO:0043232; GO:0031981; GO:0043228; GO:0043229; GO:0070013; GO:0005634; GO:0043226; GO:0005622; GO:0043233; GO:0043231; GO:0110165; GO:0031974; GO:0043227; GO:0005575 [GO:0005829]; GO:0110165; GO:0005737; GO:0005575; GO:0005622		ENSSSCG00000004582; ENSSSCG00005020488	BNIP2	A0A287ANU3; A0A8D0WUQ7	Myogenesis	1	0.31	0.00739031	365.4	453.9	9.85	7.42	High	High	High	High	High	High	High	High	High	High	High	High	1
FALSE	High	Master Protein	A0A8D1UF78	Lymphocyte antigen 6 family member H OS=Sus scrofa OX=9823 GN=LY6H PE=1 SV=1	0	8.32	18	3	4	3	164	17.4	8.15	10.89	3		other membranes		Pf00021	[GO:0016020]; GO:0110165; GO:0005575		ENSSSCG00000033353; ENSSSCG00005017545	LY6H	A0A286ZQV1; A0A8D1UF78	Post-translational modification: synthesis of GPI-anchored proteins	1	0.31	0.044033	247.5	307.5	18.3	17.27	High	High	High	High	High	High	High	High	High	High	High	High	1
FALSE	High	Master Protein	A0A287ARM7	Urea transporter 1 OS=Sus scrofa OX=9823 GN=SLC14A1 PE=3 SV=3	0	17.32	10	5	14	5	440	47.5	7.52	32.5	5	transport;other biological processes	plasma membrane;other membranes	transporter activity	Pf03253	[GO:0005372]; GO:0015318; GO:0006833; GO:0022857; GO:0042044; GO:0005215; GO:0055085; GO:0006810; GO:0003674; GO:0009987; GO:0051234; GO:0008150; GO:0051179 [GO:0015265]; GO:0015204; GO:0015267; GO:0042887; GO:0071918; GO:0022803; GO:0022857; GO:0042886; GO:0015840; GO:0055085; GO:0005215; GO:0071705; GO:0019755; GO:0006810; GO:0009987; GO:0003674; GO:0051234; GO:0008150; GO:0051179 [GO:0016323];…		ENSSSCG00000004492	SLC14A1	A0A287ARM7	Transport of bile salts and organic acids, metal ions and amine compounds	1	0.32	0.0147444	3110.3	3893.8	15.4	12.87	High	High	High	High	High	High	High	High	High	High	High	High	1
FALSE	High	Master Protein	A0A4X1UU82	CTP synthase OS=Sus scrofa OX=9823 GN=CTPS2 PE=1 SV=1	0	25.405	12	5	7	3	586	65.5	6.6	20.39	5	other metabolic processes		other molecular function	Pf00117, Pf06418, Pf07722	[GO:0003883]; GO:0016879; GO:0016874; GO:0003824; GO:0003674 [GO:0005524]; GO:0032559; GO:0035639; GO:0030554; GO:0032555; GO:0043168; GO:1901265; GO:1901363; GO:0017076; GO:0032553; GO:0043167; GO:0097159; GO:0036094; GO:0000166; GO:0097367; GO:0005488; GO:0003674 [GO:0006541]; GO:0009064; GO:0170033; GO:0170039; GO:1901605; GO:0006520; GO:0019752; GO:1901564; GO:0044238; GO:0043436; GO:0008152;…	100520595	ENSSSCG00000012146; ENSSSCG00005011014	CTPS2	A0A4X1UU82; A0A5G2QBK2; ssc:100520595		0	0.36	0.0222866	371.6	477.2	6.45	20.68	High	High	High	High	High	High	High	High	High	High	High	High	1
FALSE	High	Master Protein	F1SMZ2	Monocarboxylate transporter 14 OS=Sus scrofa OX=9823 GN=SLC16A14 PE=4 SV=2	0	6.854	6	2	4	2	507	55.6	6.46	8.59	2	transport	other membranes	transporter activity	Pf07690	[GO:0016020]; GO:0110165; GO:0005575 [GO:0022857]; GO:0005215; GO:0055085; GO:0003674; GO:0006810; GO:0009987; GO:0051234; GO:0008150; GO:0051179		ENSSSCG00000016260	SLC16A14	A0A287B849; F1SMZ2		0	0.37	0.0187387	41	53	14.66	12.98	High	High	High	High	High	High	High	High	High	High	High	High	1
FALSE	High	Master Protein	A0A287A5T1	Putative protein-lysine deacylase ABHD14B OS=Sus scrofa OX=9823 GN=ABHD14B PE=1 SV=3	0	24.905	43	7	10	7	209	22.5	6.42	31.73	7	other biological processes	cytosol;nucleus	other molecular function	Pf12697	[GO:0005654]; GO:0110165; GO:0031981; GO:0005575; GO:0070013; GO:0005634; GO:0043233; GO:0043229; GO:0043231; GO:0031974; GO:0043226; GO:0005622; GO:0043227 [GO:0005730]; GO:0043232; GO:0031981; GO:0043228; GO:0043229; GO:0070013; GO:0005634; GO:0043226; GO:0005622; GO:0043233; GO:0043231; GO:0110165; GO:0031974; GO:0043227; GO:0005575 [GO:0005829]; GO:0110165; GO:0005737; GO:0005575; GO:0005622 …	100621118	ENSSSCG00000042259	ABHD14B	A0A287A5T1; ssc:100621118	Cytosolic sulfonation of small molecules	1	0.43	0.0152339	685.5	923.8	11.55	15.26	High	High	High	High	High	High	High	High	High	High	High	High	1
FALSE	High	Master Protein	A0A5G2QVU2	Neuregulin 2 OS=Sus scrofa OX=9823 GN=NRG2 PE=3 SV=1	0.003	3.329	3	1	2	1	644	70.4	9.58	4.39	1	developmental processes;signal transduction	non-structural extracellular;other membranes	signal transduction activity or receptor binding	Pf02158, Pf07679	[GO:0005576]; GO:0110165; GO:0005575 [GO:0007399]; GO:0048731; GO:0048856; GO:0007275; GO:0032502; GO:0032501; GO:0008150 [GO:0008083]; GO:0048018; GO:0005102; GO:0030546; GO:0007165; GO:0005515; GO:0030545; GO:0140677; GO:0009987; GO:0050794; GO:0007154; GO:0023052; GO:0051716; GO:0005488; GO:0098772; GO:0008150; GO:0050789; GO:0050896; GO:0003674; GO:0065007 [GO:0016020]; GO:0110165; GO:0005575		ENSSSCG00000021082	NRG2	A0A5G2QVU2		0	0.45	0.0185579	21	28.6	12.24	17.16	High	High	High	High	High	High	High	High	High	High	High	High	1
FALSE	High	Master Protein	A0A287AUZ1	Abhydrolase domain containing 3 OS=Sus scrofa OX=9823 GN=ABHD3 PE=3 SV=2	0	12.229	10	3	4	3	417	47.2	8	10.96	3	other metabolic processes		other molecular function	Pf00561	[GO:0004623]; GO:0004620; GO:0052689; GO:0016298; GO:0016788; GO:0016787; GO:0003824; GO:0003674 [GO:0008970]; GO:0004620; GO:0052689; GO:0016298; GO:0016788; GO:0016787; GO:0003824; GO:0003674 [GO:0046470]; GO:0006650; GO:1901564; GO:0006644; GO:0046486; GO:0008152; GO:0006796; GO:0019637; GO:0044255; GO:0008150; GO:0006793; GO:0006629; GO:0044237; GO:0044238; GO:0009987		ENSSSCG00000028010; ENSSSCG00005014770	ABHD3	A0A287A203; A0A287AUZ1; A0A4X1VIS6	Synthesis of PC	1	0.09	0.0500369	384.5	408.4	5.76	3.09	High	High	High	High	High	High	High	High	High	High	High	High	1
FALSE	High	Master Protein	A0A5G2R5U8	NAC-A/B domain-containing protein OS=Sus scrofa OX=9823 GN=NACA PE=1 SV=2	0	37.065	13	6	23	6	652	66.4	9.42	56.64	6		translational apparatus		Pf01849, Pf19026	[GO:0005854]; GO:0032991; GO:0005737; GO:0005575; GO:0110165; GO:0005622		ENSSSCG00000020830	NACA	A0A5G2R5U8		0	-0.07	0.050111	2022.3	1929.5	5.56	3.45	High	High	High	High	High	High	High	High	High	High	High	High	1
FALSE	High	Master Protein	A0A287BM11	Serpin domain-containing protein OS=Sus scrofa OX=9823 GN=LOC100156325 PE=1 SV=2	0	88.45	46	18	30	5	423	47.2	6.11	108.02	18		non-structural extracellular;other cell component	enzyme regulator activity	Pf00079	[GO:0004867]; GO:0004866; GO:0030414; GO:0061135; GO:0004857; GO:0061134; GO:0030234; GO:0140678; GO:0098772; GO:0003674 [GO:0005615]; GO:0110165; GO:0005576; GO:0005575 [GO:0042583]; GO:0030141; GO:0099503; GO:0012505; GO:0031410; GO:0110165; GO:0097708; GO:0005737; GO:0005575; GO:0031982; GO:0043231; GO:0005622; GO:0043227; GO:0043229; GO:0043226	100156325	ENSSSCG00000062845	LOC100156325	A0A287BM11; ssc:100156325		0	-0.15	0.0501183	1992.9	1796.3	12.92	8.9	High	High	High	High	High	High	High	High	High	High	High	High	1
FALSE	High	Master Protein	Q06AU7	Ras-related protein Rab-1B OS=Sus scrofa OX=9823 GN=RAB1B PE=2 SV=1	0	102.893	85	19	81	9	201	22.1	5.73	227.99	19	cell organization and biogenesis;other metabolic processes;transport	other membranes;other cell component	other molecular function	Pf00071	[GO:0003924]; GO:0017111; GO:0016462; GO:0016818; GO:0016817; GO:0016787; GO:0003824; GO:0003674 [GO:0003925]; GO:0003924; GO:0098772; GO:0017111; GO:0003674; GO:0016462; GO:0016818; GO:0016817; GO:0016787; GO:0003824 [GO:0005525]; GO:0032561; GO:0035639; GO:0019001; GO:0032555; GO:0043168; GO:1901265; GO:1901363; GO:0017076; GO:0032553; GO:0043167; GO:0097159; GO:0036094; GO:0000166; GO:0097367;…	100144502		RAB1B	Q06AU7; ssc:100144502		0	0.02	0.0505216	6434.9	6539.8	1.88	2.34	High	High	High	High	High	High	High	High	High	High	High	High	1
FALSE	High	Master Protein	A0A287B0W0	Nedd4 family interacting protein 1 OS=Sus scrofa OX=9823 GN=NDFIP1 PE=4 SV=3	0	20.882	29	2	3	2	221	24.9	4.68	15.58	2	transport	other membranes;ER/Golgi		Pf10176	[GO:0005794]; GO:0043231; GO:0005737; GO:0012505; GO:0043227; GO:0043229; GO:0110165; GO:0005622; GO:0043226; GO:0005575 [GO:0007034]; GO:0046907; GO:0006810; GO:0051641; GO:0051649; GO:0051234; GO:0009987; GO:0051179; GO:0008150 [GO:0016020]; GO:0110165; GO:0005575 [GO:0030001]; GO:0006812; GO:0006811; GO:0006810; GO:0051234; GO:0051179; GO:0008150		ENSSSCG00000025295	NDFIP1	A0A287B0W0		0	0.27	0.0507673	357.5	431.8	17.36	6.83	High	High	High	High	High	High	High	High	High	High	High	High	1
FALSE	High	Master Protein	F1RUC1	Cullin 4B OS=Sus scrofa OX=9823 GN=CUL4B PE=1 SV=5	0	98.977	26	26	46	19	1060	120.1	8.85	130.57	26	protein metabolism;DNA metabolism;other metabolic processes;stress response;developmental processes;other biological processes	cytosol;nucleus;other cell component	nucleic acid binding activity;other molecular function	Pf00888, Pf10557	[GO:0000209]; GO:0016567; GO:0032446; GO:0070647; GO:0043687; GO:0036211; GO:0019538; GO:0043412; GO:0043170; GO:0044238; GO:1901564; GO:0008152; GO:0008150 [GO:0003684]; GO:0003677; GO:0003676; GO:0097159; GO:0005488; GO:0003674 [GO:0005654]; GO:0110165; GO:0031981; GO:0005575; GO:0070013; GO:0005634; GO:0043233; GO:0043229; GO:0043231; GO:0031974; GO:0043226; GO:0005622; GO:0043227 [GO:0005829]…		ENSSSCG00000029478	CUL4B	F1RUC1	Neddylation; Formation of TC-NER Pre-Incision Complex; Dual incision in TC-NER; Gap-filling DNA repair synthesis and ligation in TC-NER; Recognition of DNA damage by PCNA-containing replication complex; Dual Incision in GG-NER; Formation of Incision Complex in GG-NER; DNA Damage Recognition in GG-NER	8	0.07	0.0508053	4712.5	4953.6	3.93	1.22	High	High	High	High	High	High	High	High	High	High	High	High	1
FALSE	High	Master Protein	A0A480ZCU6	Sepiapterin reductase OS=Sus scrofa OX=9823 GN=SPR PE=1 SV=1	0	59.554	53	13	44	13	266	28.8	7.74	105.38	13	other metabolic processes	cytosol;nucleus	other molecular function	Pf00106	[GO:0004757]; GO:0016616; GO:0016614; GO:0016491; GO:0003824; GO:0003674 [GO:0005654]; GO:0110165; GO:0031981; GO:0005575; GO:0070013; GO:0005634; GO:0043233; GO:0043229; GO:0043231; GO:0031974; GO:0043226; GO:0005622; GO:0043227 [GO:0005829]; GO:0110165; GO:0005737; GO:0005575; GO:0005622 [GO:0006729]; GO:0034312; GO:0042559; GO:0046146; GO:0034311; GO:0046173; GO:0042558; GO:1901566; GO:0019751…	100521367	ENSSSCG00000008309	SPR	A0A286ZKH3; A0A480ZCU6; ssc:100521367	eNOS activation; Tetrahydrobiopterin (BH4) synthesis, recycling, salvage and regulation	2	-0.07	0.050879	4798	4558.5	4.28	2.52	High	High	High	High	High	High	High	High	High	High	High	High	1
FALSE	High	Master Protein	I3LFB6	Anaphase-promoting complex subunit 4 OS=Sus scrofa OX=9823 GN=ANAPC4 PE=3 SV=3	0.001	5.339	2	2	3	2	809	92	5.48	5.64	2	protein metabolism;other metabolic processes;other biological processes	nucleus	other molecular function	Pf12894, Pf12896	[GO:0005680]; GO:0000152; GO:0031461; GO:0000151; GO:0140513; GO:0140535; GO:1990234; GO:0032991; GO:0005634; GO:1902494; GO:0005575; GO:0043231; GO:0043227; GO:0043229; GO:0043226; GO:0005622; GO:0110165 [GO:0019903]; GO:0019902; GO:0019899; GO:0005515; GO:0005488; GO:0003674 [GO:0030071]; GO:1901990; GO:1902099; GO:0007346; GO:1901987; GO:0033045; GO:0051726; GO:0010564; GO:0033044; GO:0051983;…		ENSSSCG00000025902	ANAPC4	I3LFB6	Senescence-Associated Secretory Phenotype (SASP); Antigen processing: Ubiquitination & Proteasome degradation; Inactivation of APC/C via direct inhibition of the APC/C complex; Cdc20:Phospho-APC/C mediated degradation of Cyclin A; APC-Cdc20 mediated degradation of Nek2A; Separation of Sister Chromatids; Assembly of the pre-replicative complex; Autodegradation of Cdh1 by Cdh1:APC/C; APC/C:Cdc20 me…	16	-0.11	0.0515176	379.3	352.6	4.52	7.29	High	High	High	High	High	High	High	High	High	High	High	High	1
FALSE	High	Master Protein	P49927	Major prion protein OS=Sus scrofa OX=9823 GN=PRNP PE=1 SV=1	0	24.532	19	5	16	5	257	27.7	9.32	48.28	5	cell organization and biogenesis;other biological processes	plasma membrane;other membranes;cytosol;ER/Golgi;nucleus;other cell component	signal transduction activity or receptor binding;cytoskeletal activity;other molecular function	Pf00377, Pf11587	[GO:0001540]; GO:0033218; GO:0042277; GO:0005488; GO:0003674 [GO:0005507]; GO:0046914; GO:0046872; GO:0043169; GO:0043167; GO:0036094; GO:0005488; GO:0003674 [GO:0005794]; GO:0043231; GO:0005737; GO:0012505; GO:0043227; GO:0043229; GO:0110165; GO:0005622; GO:0043226; GO:0005575 [GO:0005829]; GO:0110165; GO:0005737; GO:0005575; GO:0005622 [GO:0005886]; GO:0016020; GO:0071944; GO:0110165; GO:000557…	494014	ENSSSCG00000048919; ENSSSCG00015035652; ENSSSCG00025037000; ENSSSCG00030025735; ENSSSCG00035044839; ENSSSCG00040057844; ENSSSCG00045018026; ENSSSCG00050057010; ENSSSCG00055026808; ENSSSCG00070016484	PRNP	P49927; ssc:494014	Insertion of tail-anchored proteins into the endoplasmic reticulum membrane	1	0.09	0.0518125	3997.9	4267.9	9.44	9.12	High	High	High	High	High	High	High	High	High	High	High	High	1
FALSE	High	Master Protein	A0A5G2QPJ4	Cell adhesion molecule 1 OS=Sus scrofa OX=9823 GN=CADM1 PE=1 SV=2	0	156.411	41	13	51	12	425	47.3	5.33	224.78	13	other biological processes	plasma membrane;other membranes	signal transduction activity or receptor binding	Pf07686, Pf08205, Pf13927	[GO:0001819]; GO:0001817; GO:0010628; GO:0051240; GO:0010468; GO:0051239; GO:0010557; GO:0048518; GO:0010556; GO:0050789; GO:0010604; GO:0031328; GO:0031326; GO:0060255; GO:0065007; GO:0009893; GO:0009891; GO:0031325; GO:0009889; GO:0031323; GO:0019222; GO:0008150; GO:0048522; GO:0050794 [GO:0005102]; GO:0005515; GO:0005488; GO:0003674 [GO:0005886]; GO:0016020; GO:0071944; GO:0110165; GO:0005575 …		ENSSSCG00000031831	CADM1	A0A5G2QPJ4	Nectin/Necl trans heterodimerization	2	0.07	0.0521831	6560.6	6872.3	7.89	6.11	High	High	High	High	High	High	High	High	High	High	High	High	1
FALSE	High	Master Protein	G8ENL5	EWS OS=Sus scrofa OX=9823 GN=EWSR1 PE=1 SV=1	0	17.615	13	7	13	7	656	68.4	9.33	27.02	7	other biological processes	nucleus	nucleic acid binding activity;other molecular function	Pf00076, Pf00641	[GO:0003723]; GO:0003676; GO:0097159; GO:0005488; GO:0003674 [GO:0005634]; GO:0043231; GO:0043227; GO:0043229; GO:0043226; GO:0005622; GO:0110165; GO:0005575 [GO:0006355]; GO:0010468; GO:2001141; GO:0010556; GO:0051252; GO:0031326; GO:0060255; GO:0019219; GO:0009889; GO:0031323; GO:0019222; GO:0080090; GO:0050794; GO:0050789; GO:0065007; GO:0008150 [GO:0046872]; GO:0043169; GO:0043167; GO:0036094…	100156911	ENSSSCG00000009974	EWSR1	A0A287APW0; G8ENL5; ssc:100156911		0	0.09	0.0526821	1128.4	1197.9	11.75	12.22	High	High	High	High	High	High	High	High	High	High	High	High	1
FALSE	High	Master Protein	A0A287B2W3	Large ribosomal subunit protein uL4m OS=Sus scrofa OX=9823 GN=MRPL4 PE=1 SV=2	0	16.445	13	2	3	2	294	33.2	9.77	14.95	2	protein metabolism;other metabolic processes	mitochondrion;translational apparatus	other molecular function	Pf00573	[GO:0003735]; GO:0005198; GO:0003674 [GO:0005762]; GO:0000315; GO:0098798; GO:0005761; GO:0015934; GO:0000313; GO:0032991; GO:0005739; GO:0005759; GO:0044391; GO:0005840; GO:0043226; GO:0005575; GO:0043231; GO:0005737; GO:0070013; GO:1990904; GO:0043232; GO:0110165; GO:0043227; GO:0043229; GO:0005622; GO:0043233; GO:0043228; GO:0031974 [GO:0006412]; GO:0009059; GO:0019538; GO:1901566; GO:0010467;…	100511369	ENSSSCG00000013656	MRPL4	A0A287B2W3; ssc:100511369	Mitochondrial translation elongation; Mitochondrial translation termination	2	-0.1	0.0526865	89.3	83.4	7.91	8.08	High	High	High	High	High	High	High	High	High	High	High	High	1
FALSE	High	Master Protein	F1SVB2	All-trans-retinol 13,14-reductase OS=Sus scrofa OX=9823 GN=RETSAT PE=1 SV=1	0	55.315	28	16	25	16	611	67.2	9.17	74.25	16	other metabolic processes	other membranes;ER/Golgi;nucleus	other molecular function	Pf13450	[GO:0005640]; GO:0031965; GO:0031968; GO:0042175; GO:0031090; GO:0005635; GO:0019867; GO:0098588; GO:0031967; GO:0016020; GO:0012505; GO:0043227; GO:0005634; GO:0110165; GO:0043229; GO:0043226; GO:0043231; GO:0005575; GO:0005622 [GO:0005789]; GO:0031090; GO:0042175; GO:0098827; GO:0016020; GO:0043227; GO:0012505; GO:0031984; GO:0005783; GO:0110165; GO:0043226; GO:0043229; GO:0043231; GO:0005737; …	100519138	ENSSSCG00000008237	RETSAT	F1SVB2; ssc:100519138		0	0.12	0.0528656	3978.4	4312.8	7.93	6.74	High	High	High	High	High	High	High	High	High	High	High	High	1
FALSE	High	Master Protein	A0A287B3G9	Protein CCSMST1 OS=Sus scrofa OX=9823 GN=UQCC4 PE=1 SV=1	0	11.258	37	3	3	3	141	16.2	6	6.84	3	cell organization and biogenesis	other membranes;mitochondrion		Pf15013	[GO:0005743]; GO:0019866; GO:0031966; GO:0031090; GO:0031967; GO:0005740; GO:0016020; GO:0043227; GO:0110165; GO:0043229; GO:0005739; GO:0043226; GO:0005575; GO:0005622; GO:0043231; GO:0005737 [GO:0034551]; GO:0017062; GO:0033108; GO:0017004; GO:0065003; GO:0007005; GO:0022607; GO:0043933; GO:0006996; GO:0016043; GO:0044085; GO:0071840; GO:0009987; GO:0008150 [GO:0070469]; GO:0098796; GO:0032991;…	100514953	ENSSSCG00000038882	UQCC4	A0A287B3G9; ssc:100514953		0	-0.14	0.0529789	417.9	378.5	3.69	7.49	High	High	High	High	High	High	High	High	High	High	High	High	1
FALSE	High	Master Protein	A0A5G2QI20	Phosphomannomutase OS=Sus scrofa OX=9823 GN=PMM2 PE=1 SV=1	0	24.263	23	7	9	7	310	34.3	6.19	20.4	7	protein metabolism;other metabolic processes	cytosol	other molecular function	Pf03332	[GO:0004615]; GO:0016868; GO:0016866; GO:0016853; GO:0003824; GO:0003674 [GO:0005829]; GO:0110165; GO:0005737; GO:0005575; GO:0005622 [GO:0006013]; GO:0019318; GO:0005996; GO:0005975; GO:0044281; GO:0044238; GO:0008152; GO:0008150 [GO:0006487]; GO:0006486; GO:0036211; GO:0043413; GO:0009101; GO:0019538; GO:0043412; GO:0070085; GO:0009059; GO:0009100; GO:1901137; GO:1901566; GO:0043170; GO:0044238…		ENSSSCG00000021236	PMM2	A0A5G2QI20	Synthesis of GDP-mannose	1	-0.12	0.0530284	641.4	591.7	3.27	6.5	High	High	High	High	High	High	High	High	High	High	High	High	1
FALSE	High	Master Protein	A0A287B0D3	Glutamate receptor OS=Sus scrofa OX=9823 GN=GRIN1 PE=3 SV=1	0	49.405	16	16	28	16	959	107.9	9.01	57.86	16	cell-cell signaling;transport;signal transduction;other biological processes	plasma membrane;other membranes;other cell component	transporter activity;other molecular function	Pf00060, Pf01094, Pf10613	[GO:0004972]; GO:0004970; GO:0005244; GO:0022890; GO:0008066; GO:0015171; GO:0022824; GO:0046943; GO:0035235; GO:0005216; GO:0022832; GO:0015318; GO:0004888; GO:0022857; GO:0003333; GO:0005230; GO:0022835; GO:0005342; GO:0008514; GO:1905039; GO:0007215; GO:1990806; GO:0015075; GO:0015267; GO:0022836; GO:0038023; GO:0005215; GO:0055085; GO:0006865; GO:0015276; GO:0022834; GO:0030594; GO:1903825; G…		ENSSSCG00000039834	GRIN1	A0A287B0D3	RAF/MAP kinase cascade; EPHB-mediated forward signaling; Unblocking of NMDA receptors, glutamate binding and activation; Synaptic adhesion-like molecules; Assembly and cell surface presentation of NMDA receptors	5	0.04	0.0532446	1779.9	1836.3	4.72	2.04	High	High	High	High	High	High	High	High	High	High	High	High	1
FALSE	High	Master Protein	F1SUS2	Adaptin ear-binding coat-associated protein 2 isoform 1 OS=Sus scrofa OX=9823 GN=NECAP2 PE=1 SV=3	0	21.404	31	6	9	5	266	28.6	8.72	26.65	6	transport	other membranes		Pf07933	[GO:0006897]; GO:0016192; GO:0098657; GO:0006810; GO:0009987; GO:0051234; GO:0008150; GO:0051179 [GO:0016192]; GO:0006810; GO:0009987; GO:0051234; GO:0008150; GO:0051179 [GO:0030125]; GO:0030118; GO:0030120; GO:0030665; GO:0030117; GO:0030662; GO:0030136; GO:0098796; GO:0005737; GO:0048475; GO:0030659; GO:0098588; GO:0030135; GO:0032991; GO:0016020; GO:0110165; GO:0005622; GO:0012506; GO:0031410;…		ENSSSCG00000003477	NECAP2	F1SUS2	Cargo recognition for clathrin-mediated endocytosis	2	-0.07	0.0535431	576.4	549.4	4.59	3.9	High	High	High	High	High	High	High	High	High	High	High	High	1
FALSE	High	Master Protein	A0A5G2RC25	KIAA0319 OS=Sus scrofa OX=9823 GN=KIAA0319 PE=4 SV=1	0	9.951	4	3	3	3	1074	117.7	5.24	10.05	3	cell organization and biogenesis;stress response;developmental processes;other biological processes	plasma membrane;other membranes;other cytoplasmic organelle;other cell component		Pf22352	[GO:0001764]; GO:0016477; GO:0048699; GO:0048870; GO:0022008; GO:0009987; GO:0030154; GO:0007399; GO:0008150; GO:0048869; GO:0048731; GO:0032502; GO:0048856; GO:0007275; GO:0032501 [GO:0005769]; GO:0005768; GO:0031410; GO:0012505; GO:0097708; GO:0005737; GO:0110165; GO:0031982; GO:0043231; GO:0005622; GO:0005575; GO:0043227; GO:0043229; GO:0043226 [GO:0005886]; GO:0016020; GO:0071944; GO:0110165;…		ENSSSCG00000001091	KIAA0319	A0A5G2RC25	Cargo recognition for clathrin-mediated endocytosis	2	0.1	0.0537258	278.3	299.2	5.33	6.86	High	High	High	High	High	High	High	High	High	High	High	High	1
FALSE	High	Master Protein	I3LAH2	MICOS complex subunit MIC10 OS=Sus scrofa OX=9823 GN=MICOS10 PE=1 SV=2	0	11.027	8	2	5	2	235	25.9	9.86	13.46	2		other membranes;mitochondrion		Pf04418	[GO:0005739]; GO:0043231; GO:0005737; GO:0043227; GO:0043229; GO:0110165; GO:0005622; GO:0043226; GO:0005575 [GO:0061617]; GO:0098800; GO:0098796; GO:0098798; GO:0005743; GO:0032991; GO:0016020; GO:0005739; GO:0019866; GO:0031966; GO:0005575; GO:0110165; GO:0043231; GO:0005737; GO:0031090; GO:0031967; GO:0005740; GO:0043227; GO:0043229; GO:0005622; GO:0043226		ENSSSCG00000028414	MICOS10	I3LAH2		0	0.09	0.054155	451	481.5	8.37	11.65	High	High	High	High	High	High	High	High	High	High	High	High	1
FALSE	High	Master Protein	F1RVY7	galactokinase OS=Sus scrofa OX=9823 GN=GALK1 PE=1 SV=3	0	79.44	40	19	35	19	392	42.1	5.78	120.05	19	other metabolic processes	other cell component	kinase activity;other molecular function	Pf00288, Pf08544, Pf10509	[GO:0004335]; GO:0016773; GO:0019200; GO:0016772; GO:0016301; GO:0046835; GO:0016740; GO:0005975; GO:0016310; GO:0003824; GO:0044238; GO:0006796; GO:0003674; GO:0008152; GO:0006793; GO:0008150; GO:0044237; GO:0009987 [GO:0005524]; GO:0032559; GO:0035639; GO:0030554; GO:0032555; GO:0043168; GO:1901265; GO:1901363; GO:0017076; GO:0032553; GO:0043167; GO:0097159; GO:0036094; GO:0000166; GO:0097367; …	100521514	ENSSSCG00000017203	GALK1	F1RVY7; ssc:100521514		0	0.05	0.0545671	4822.1	5008	4.82	6.02	High	High	High	High	High	High	High	High	High	High	High	High	1
FALSE	High	Master Protein	A0A287BFZ5	Clathrin light chain OS=Sus scrofa OX=9823 GN=CLTB PE=1 SV=2	0	49.638	38	13	33	13	229	25.2	4.6	88.73	13	transport	plasma membrane;other membranes;cytosol;ER/Golgi	other molecular function	Pf01086	[GO:0005198]; GO:0003674 [GO:0005802]; GO:0098791; GO:0031984; GO:0005794; GO:0110165; GO:0043227; GO:0043229; GO:0043231; GO:0005737; GO:0012505; GO:0005575; GO:0043226; GO:0005622 [GO:0005829]; GO:0110165; GO:0005737; GO:0005575; GO:0005622 [GO:0006886]; GO:0015031; GO:0046907; GO:0008104; GO:0045184; GO:0071705; GO:0006810; GO:0051641; GO:0051649; GO:0070727; GO:0051234; GO:0009987; GO:0051179…	100525860	ENSSSCG00000054091	CLTB	A0A287BFZ5; A0A480JRB0; ssc:100525860	Cargo recognition for clathrin-mediated endocytosis; Lysosome Vesicle Biogenesis; Formation of annular gap junctions; WNT5A-dependent internalization of FZD4; WNT5A-dependent internalization of FZD2, FZD5 and ROR2	7	0.07	0.0546487	6664.6	6985.2	3.33	5.17	High	High	High	High	High	High	High	High	High	High	High	High	1
FALSE	High	Master Protein	F1S9B6	Mitochondrial inner membrane protein OXA1L OS=Sus scrofa OX=9823 GN=OXA1L PE=3 SV=5	0	34.286	15	7	19	7	436	48.9	9.99	34.34	7	cell organization and biogenesis;other biological processes	other membranes;mitochondrion	other molecular function	Pf02096	[GO:0005743]; GO:0019866; GO:0031966; GO:0031090; GO:0031967; GO:0005740; GO:0016020; GO:0043227; GO:0110165; GO:0043229; GO:0005739; GO:0043226; GO:0005575; GO:0005622; GO:0043231; GO:0005737 [GO:0032977]; GO:0140597; GO:0090150; GO:0140104; GO:0045184; GO:0072657; GO:0003674; GO:0008104; GO:0051234; GO:0051668; GO:0070727; GO:0051179; GO:0051641; GO:0033036; GO:0008150; GO:0009987 [GO:0032979];…		ENSSSCG00000002042	OXA1L	A0A480SNI8; F1S9B6	Mitochondrial translation elongation; Mitochondrial translation termination	2	0.09	0.0546599	454.4	484.9	4.11	3.05	High	High	High	High	High	High	High	High	High	High	High	High	1
FALSE	High	Master Protein	F1RHA5	Kinase OS=Sus scrofa OX=9823 GN=ITPKC PE=3 SV=4	0	7.511	3	1	1	1	677	74.4	5.53	4.36	1	other metabolic processes;other biological processes	nucleus;other cell component	kinase activity	Pf03770	[GO:0005634]; GO:0043231; GO:0043227; GO:0043229; GO:0043226; GO:0005622; GO:0110165; GO:0005575 [GO:0005737]; GO:0110165; GO:0005622; GO:0005575 [GO:0008440]; GO:0051766; GO:0016773; GO:0180030; GO:0016772; GO:0016301; GO:0016740; GO:0003824; GO:0003674 [GO:0016607]; GO:0016604; GO:0110165; GO:0005654; GO:0005575; GO:0031981; GO:0070013; GO:0005634; GO:0043233; GO:0043229; GO:0043231; GO:0031974…	100524376	ENSSSCG00000003000	ITPKC	F1RHA5; ssc:100524376	Synthesis of IP3 and IP4 in the cytosol	1	0.06	0.0547302	244.1	253.8	6.11	3.9	High	High	High	High	High	High	High	High	High	High	High	High	1
FALSE	High	Master Protein	A0A4X1W519	RAB9B, member RAS onco family OS=Sus scrofa OX=9823 GN=RAB9B PE=1 SV=1	0	55.237	36	4	12	3	201	22.7	4.87	50.15	4	signal transduction	plasma membrane;other membranes;other cell component	other molecular function	Pf00071	[GO:0003924]; GO:0017111; GO:0016462; GO:0016818; GO:0016817; GO:0016787; GO:0003824; GO:0003674 [GO:0005525]; GO:0032561; GO:0035639; GO:0019001; GO:0032555; GO:0043168; GO:1901265; GO:1901363; GO:0017076; GO:0032553; GO:0043167; GO:0097159; GO:0036094; GO:0000166; GO:0097367; GO:0005488; GO:0003674 [GO:0005886]; GO:0016020; GO:0071944; GO:0110165; GO:0005575 [GO:0019003]; GO:0032561; GO:0043168…	100525674	ENSSSCG00000032672; ENSSSCG00005019179	RAB9B	A0A287BH53; A0A4X1W519; ssc:100525674	Neutrophil degranulation; RAB GEFs exchange GTP for GDP on RABs; Retrograde transport at the Trans-Golgi-Network	3	0.24	0.0547859	1705.3	2007.4	8.36	8.09	High	High	High	High	High	High	High	High	High	High	High	High	1
FALSE	High	Master Protein	A0A287ART1	Rho GTPase activating protein 31 OS=Sus scrofa OX=9823 GN=ARHGAP31 PE=4 SV=3	0	11.556	2	2	3	2	1432	156.3	5.39	10.4	2	signal transduction	other cell component	enzyme regulator activity;other molecular function	Pf00620	[GO:0005096]; GO:0008047; GO:0030695; GO:0030234; GO:0140677; GO:0060589; GO:0098772; GO:0003674 [GO:0007264]; GO:0141124; GO:0035556; GO:0007165; GO:0009987; GO:0050794; GO:0007154; GO:0023052; GO:0051716; GO:0008150; GO:0050789; GO:0050896; GO:0065007 [GO:0017124]; GO:0019904; GO:0005515; GO:0005488; GO:0003674 [GO:0030027]; GO:0120025; GO:0031252; GO:0042995; GO:0110165; GO:0005575		ENSSSCG00000026224	ARHGAP31	A0A287ART1; A0A5G2R0U1	RAC1 GTPase cycle; RHOA GTPase cycle; CDC42 GTPase cycle; RHOU GTPase cycle	4	-0.14	0.0547888	185.6	168	5.27	6.32	High	High	High	High	High	High	High	High	High	High	High	High	1
FALSE	High	Master Protein	F1SG75	Sarcospan OS=Sus scrofa OX=9823 GN=SSPN PE=1 SV=1	0.009	2.569	3	1	1	1	243	26.3	7.62	1.97	1		plasma membrane;other membranes;ER/Golgi		Pf04103	[GO:0016010]; GO:0090665; GO:0098797; GO:0032991; GO:0098796; GO:0005886; GO:0005575; GO:0016020; GO:0071944; GO:0110165 [GO:0030133]; GO:0031410; GO:0012505; GO:0097708; GO:0005737; GO:0110165; GO:0031982; GO:0043231; GO:0005622; GO:0005575; GO:0043227; GO:0043229; GO:0043226 [GO:0042383]; GO:0005886; GO:0016020; GO:0071944; GO:0110165; GO:0005575	100515546	ENSSSCG00000025531	SSPN	F1SG75; ssc:100515546		0	0.26	0.0548263	72.4	86.8	17.22	16.77	High	High	High	High	High	High	High	High	High	High	High	High	1
FALSE	High	Master Protein	F1RV35	CDC42 effector protein 4 OS=Sus scrofa OX=9823 GN=CDC42EP4 PE=1 SV=1	0	147.314	45	12	42	11	357	38	5.07	176.96	12	cell organization and biogenesis;stress response;signal transduction;other biological processes	plasma membrane;other membranes;cytoskeleton;other cell component	other molecular function	Pf00786, Pf14957	[GO:0005737]; GO:0110165; GO:0005622; GO:0005575 [GO:0005856]; GO:0043232; GO:0043228; GO:0043229; GO:0043226; GO:0005622; GO:0110165; GO:0005575 [GO:0005886]; GO:0016020; GO:0071944; GO:0110165; GO:0005575 [GO:0005912]; GO:0005911; GO:0070161; GO:0030054; GO:0110165; GO:0005575 [GO:0007266]; GO:0007264; GO:0141124; GO:0035556; GO:0007165; GO:0009987; GO:0050794; GO:0007154; GO:0023052; GO:005171…	100517117	ENSSSCG00000017245	CDC42EP4	F1RV35; ssc:100517117	RAC1 GTPase cycle; RAC2 GTPase cycle; RHOQ GTPase cycle; CDC42 GTPase cycle	4	-0.13	0.0549038	5918.3	5402	8.63	5.99	High	High	High	High	High	High	High	High	High	High	High	High	1
FALSE	High	Master Protein	A0A5G2QAU2	Ras-related protein Rab-4 OS=Sus scrofa OX=9823 GN=RAB4B PE=1 SV=2	0	75.05	73	14	43	11	211	23.3	7.74	119.97	14	transport;signal transduction;other biological processes	plasma membrane;other membranes;other cytoplasmic organelle	other molecular function	Pf00071	[GO:0003925]; GO:0003924; GO:0098772; GO:0017111; GO:0003674; GO:0016462; GO:0016818; GO:0016817; GO:0016787; GO:0003824 [GO:0005525]; GO:0032561; GO:0035639; GO:0019001; GO:0032555; GO:0043168; GO:1901265; GO:1901363; GO:0017076; GO:0032553; GO:0043167; GO:0097159; GO:0036094; GO:0000166; GO:0097367; GO:0005488; GO:0003674 [GO:0005768]; GO:0031410; GO:0012505; GO:0097708; GO:0005737; GO:0110165;…		ENSSSCG00000002996	RAB4B	A0A5G2QAU2		0	0.09	0.0549577	3570.9	3789.9	2.86	4.96	High	High	High	High	High	High	High	High	High	High	High	High	1
FALSE	High	Master Protein	F1SMU4	Cadherin-20 OS=Sus scrofa OX=9823 GN=CDH20 PE=4 SV=3	0	15.597	7	5	6	4	801	88.8	4.7	13.83	5	cell adhesion;cell organization and biogenesis;other biological processes	plasma membrane;other membranes;other cell component	other molecular function	Pf00028, Pf01049	[GO:0000902]; GO:0009653; GO:0032502; GO:0048856; GO:0008150 [GO:0005509]; GO:0046872; GO:0043169; GO:0043167; GO:0036094; GO:0005488; GO:0003674 [GO:0005912]; GO:0005911; GO:0070161; GO:0030054; GO:0110165; GO:0005575 [GO:0007043]; GO:0034329; GO:0045216; GO:0022607; GO:0034330; GO:0016043; GO:0044085; GO:0071840; GO:0009987; GO:0008150 [GO:0007156]; GO:0098742; GO:0098609; GO:0007155; GO:000998…		ENSSSCG00000004903; ENSSSCG00005034159	CDH20	A0A4X1TLN2; F1SMU4		0	0.16	0.0550517	54.4	60.6	11.66	6.01	High	High	High	High	High	High	High	High	High	High	High	High	1
FALSE	High	Master Protein	F1RQZ4	Coiled-coil domain-containing protein 43 OS=Sus scrofa OX=9823 GN=CCDC43 PE=3 SV=3	0	26.336	22	6	15	6	227	25.6	4.83	32.72	6		cytosol			[GO:0005829]; GO:0110165; GO:0005737; GO:0005575; GO:0005622		ENSSSCG00000017352	CCDC43	F1RQZ4		0	0.08	0.0552432	1224.1	1291.8	2.75	4.35	High	High	High	High	High	High	High	High	High	High	High	High	1
FALSE	High	Master Protein	F1SCY7	Tumor necrosis factor receptor superfamily member 6 OS=Sus scrofa OX=9823 GN=FAS PE=4 SV=3	0	18.684	21	5	9	5	354	40	7.46	17	5	stress response;signal transduction;other biological processes	plasma membrane;other membranes;cytosol;nucleus;other cell component	other molecular function	Pf00020, Pf00531	[GO:0001934]; GO:0001932; GO:0031401; GO:0042327; GO:0031399; GO:0042325; GO:0051247; GO:0045937; GO:0051246; GO:0019220; GO:0010604; GO:0010562; GO:0060255; GO:0080090; GO:0051174; GO:0009893; GO:0031325; GO:0019222; GO:0031323; GO:0048518; GO:0048522; GO:0050789; GO:0050794; GO:0065007; GO:0008150 [GO:0004888]; GO:0038023; GO:0060089; GO:0003674 [GO:0005516]; GO:0005515; GO:0005488; GO:0003674 …		ENSSSCG00000010448	FAS	F1SCY7	Regulation by c-FLIP; Dimerization of procaspase-8; CASP8 activity is inhibited; FasL/ CD95L signaling	4	0.25	0.055424	782.4	929.9	19.56	16.89	High	High	High	High	High	High	High	High	High	High	High	High	1
FALSE	High	Master Protein	F1RW81	Neuritin 1 OS=Sus scrofa OX=9823 GN=NRN1 PE=3 SV=1	0	9.5	11	1	5	1	142	15.3	6.99	16.15	1	developmental processes	other membranes		Pf15056	[GO:0007399]; GO:0048731; GO:0048856; GO:0007275; GO:0032502; GO:0032501; GO:0008150 [GO:0016020]; GO:0110165; GO:0005575	100155948	ENSSSCG00000026211; ENSSSCG00005032934	NRN1	A0A4X1SKJ6; F1RW81; ssc:100155948		0	0.22	0.055834	277.1	322.4	12.52	10.97	High	High	High	High	High	High	High	High	High	High	High	High	1
FALSE	High	Master Protein	F1STB6	Non-lysosomal glucosylceramidase OS=Sus scrofa OX=9823 GN=GBA2 PE=1 SV=3	0	43.353	14	11	19	11	915	103	5.33	54.88	11	cell organization and biogenesis;other metabolic processes;developmental processes;other biological processes	other membranes;cytosol;ER/Golgi	other molecular function	Pf04685, Pf12215	[GO:0000139]; GO:0098588; GO:0005794; GO:0031090; GO:0043231; GO:0005737; GO:0012505; GO:0016020; GO:0043227; GO:0043229; GO:0110165; GO:0005622; GO:0043226; GO:0005575 [GO:0004348]; GO:0004553; GO:0016798; GO:0016787; GO:0003824; GO:0003674 [GO:0005789]; GO:0031090; GO:0042175; GO:0098827; GO:0016020; GO:0043227; GO:0012505; GO:0031984; GO:0005783; GO:0110165; GO:0043226; GO:0043229; GO:0043231;…		ENSSSCG00000005319	GBA2	F1STB6	Glycosphingolipid catabolism	1	0.06	0.0558372	2705.1	2823.5	5	2.56	High	High	High	High	High	High	High	High	High	High	High	High	1
FALSE	High	Master Protein	M3VK44	Solute carrier family 25 member 46 OS=Sus scrofa OX=9823 GN=SLC25A46 PE=2 SV=1	0	80.487	47	15	43	15	418	46	7.65	115.21	15	cell organization and biogenesis;other biological processes	other membranes;mitochondrion	other molecular function	Pf00153	[GO:0005741]; GO:0031966; GO:0031968; GO:0031090; GO:0005740; GO:0019867; GO:0098588; GO:0031967; GO:0016020; GO:0043227; GO:0005739; GO:0110165; GO:0043229; GO:0043226; GO:0043231; GO:0005737; GO:0005575; GO:0005622 [GO:0008535]; GO:0017004; GO:0065003; GO:0022607; GO:0043933; GO:0016043; GO:0044085; GO:0071840; GO:0009987; GO:0008150 [GO:0042407]; GO:0007007; GO:0007006; GO:0007005; GO:0061024;…	100516066	ENSSSCG00000014197; ENSSSCG00005038908	SLC25A46	A0A8D0KDG7; M3VK44; ssc:100516066		0	0.04	0.0561673	4289.9	4405.6	3.26	3.29	High	High	High	High	High	High	High	High	High	High	High	High	1
FALSE	High	Master Protein	F1SSM9	Hexosyltransferase OS=Sus scrofa OX=9823 GN=CHPF2 PE=3 SV=2	0	27.551	9	6	7	6	772	85.8	7.71	21.84	6	protein metabolism;other metabolic processes	other membranes;ER/Golgi	other molecular function	Pf05679	[GO:0030206]; GO:0006024; GO:0030204; GO:0044272; GO:0050650; GO:0006023; GO:0030203; GO:0006790; GO:1903510; GO:0050654; GO:0044249; GO:0030166; GO:0006022; GO:0009059; GO:1901137; GO:1901566; GO:0044237; GO:0006029; GO:0009058; GO:0009101; GO:0043170; GO:1901135; GO:1901564; GO:0008152; GO:0009987; GO:0009100; GO:0008150; GO:0019538; GO:0044238 [GO:0032580]; GO:0031090; GO:0031985; GO:0016020; …		ENSSSCG00000016436	CHPF2	F1SSM9	Chondroitin sulfate biosynthesis	1	0.05	0.0563297	693.7	716.8	3.12	1.71	High	High	High	High	High	High	High	High	High	High	High	High	1
FALSE	High	Master Protein	A0A5G2QHE9	Mitochondrial fission factor OS=Sus scrofa OX=9823 GN=MFF PE=1 SV=1	0	110.608	46	14	43	14	341	38.4	8.95	140.38	14	cell organization and biogenesis;signal transduction;other biological processes	other membranes;mitochondrion;ER/Golgi;other cytoplasmic organelle;other cell component	other molecular function	Pf05644	[GO:0000266]; GO:0007005; GO:0048285; GO:0006996; GO:0016043; GO:0071840; GO:0009987; GO:0008150 [GO:0001836]; GO:0008637; GO:0097190; GO:0007005; GO:0006915; GO:0007165; GO:0006996; GO:0012501; GO:0009987; GO:0050794; GO:0007154; GO:0023052; GO:0051716; GO:0016043; GO:0008219; GO:0008150; GO:0050789; GO:0050896; GO:0071840; GO:0065007 [GO:0005741]; GO:0031966; GO:0031968; GO:0031090; GO:0005740;…		ENSSSCG00000031572	MFF	A0A5G2QHE9		0	0.06	0.0563581	2923.7	3057.5	2.16	3.71	High	High	High	High	High	High	High	High	High	High	High	High	1
FALSE	Low	Master Protein	A5GFS6	Nuclear factor of activated T cells 2 OS=Sus scrofa OX=9823 GN=NFATC2 PE=4 SV=1	0.062	1.143	1	1	1	1	912	98.6	6.77	2.62	1	RNA metabolism OR transcription;other metabolic processes;stress response;developmental processes;signal transduction;other biological processes	cytosol;nucleus;other cell component	nucleic acid binding activity;other molecular function	Pf00554, Pf16179	[GO:0000785]; GO:0032993; GO:0005694; GO:0032991; GO:0043232; GO:0005575; GO:0043228; GO:0043229; GO:0043226; GO:0005622; GO:0110165 [GO:0000978]; GO:0000977; GO:0000987; GO:0000976; GO:0001067; GO:1990837; GO:0003676; GO:0003690; GO:0043565; GO:0097159; GO:0003677; GO:0005488; GO:0003674 [GO:0001227]; GO:0000981; GO:0001217; GO:0000122; GO:0003700; GO:0006357; GO:0045892; GO:0140110; GO:0006355;…	100134969	ENSSSCG00000007477	NFATC2	A5GFS6; F1SBD5; ssc:100134969	FCERI mediated Ca+2 mobilization; Calcineurin activates NFAT; CLEC7A (Dectin-1) induces NFAT activation	3	-0.28	0.0563655	167.8	137.9	15.54	15.53	High	High	High	High	High	High	High	High	High	High	High	High	1
FALSE	High	Master Protein	A0A4X1SVF9	Periostin OS=Sus scrofa OX=9823 GN=POSTN PE=1 SV=1	0	36.224	16	11	12	11	836	93.1	7.53	36.59	11	cell adhesion;cell organization and biogenesis;other biological processes	extracellular matrix;ER/Golgi	other molecular function	Pf02469	[GO:0005802]; GO:0098791; GO:0031984; GO:0005794; GO:0110165; GO:0043227; GO:0043229; GO:0043231; GO:0005737; GO:0012505; GO:0005575; GO:0043226; GO:0005622 [GO:0007155]; GO:0009987; GO:0008150 [GO:0008201]; GO:0005539; GO:1901681; GO:0097367; GO:0005488; GO:0003674 [GO:0008593]; GO:0009966; GO:0010646; GO:0023051; GO:0048583; GO:0050794; GO:0050789; GO:0065007; GO:0008150 [GO:0009888]; GO:004885…	100152401	ENSSSCG00000009361; ENSSSCG00005044315	POSTN	A0A4X1SVF9; F1RS37; ssc:100152401		0	-0.33	0.0566388	1127.9	897.7	11.17	18.49	High	High	High	High	High	High	High	High	High	High	High	High	1
FALSE	High	Master Protein	A0A8W4FD74	Seizure related 6 homolog OS=Sus scrofa OX=9823 GN=SEZ6 PE=4 SV=1	0	43.992	14	8	13	8	968	104.4	5.12	32.81	8	cell-cell signaling;cell organization and biogenesis;developmental processes;signal transduction;other biological processes	other membranes;ER/Golgi;other cell component		Pf00084, Pf00431	[GO:0005783]; GO:0043231; GO:0005737; GO:0012505; GO:0043227; GO:0043229; GO:0110165; GO:0005622; GO:0043226; GO:0005575 [GO:0008344]; GO:0007626; GO:0030534; GO:0007610; GO:0032501; GO:0008150 [GO:0016020]; GO:0110165; GO:0005575 [GO:0021680]; GO:0048856; GO:0021695; GO:0032502; GO:0021549; GO:0008150; GO:0022037; GO:0030902; GO:0007420; GO:0048513; GO:0007417; GO:0060322; GO:0048731; GO:0007399…		ENSSSCG00000035445	SEZ6	A0A8W4FD74		0	0.11	0.0567157	834.8	900.8	6.03	5.89	High	High	High	High	High	High	High	High	High	High	High	High	1
FALSE	High	Master Protein	A0A8W4FD45	Galectin OS=Sus scrofa OX=9823 PE=4 SV=1	0.003	3.429	8	1	1	1	157	17.6	7.36	3.35	1			other molecular function	Pf00337	[GO:0030246]; GO:0005488; GO:0003674						0	-0.15	0.0567751	78.6	70.8	7.25	7.31	High	High	High	High	High	High	High	High	High	High	High	High	1
FALSE	High	Master Protein	A0A287ADM4	Peroxisomal targeting signal 1 receptor OS=Sus scrofa OX=9823 GN=PEX5 PE=3 SV=2	0	27.132	17	7	11	7	660	72.9	4.64	26.72	7	cell organization and biogenesis;other metabolic processes;stress response;transport;developmental processes;other biological processes	other membranes;cytosol;mitochondrion;ER/Golgi;other cytoplasmic organelle;other cell component	other molecular function	Pf13432	[GO:0000038]; GO:0006631; GO:0032787; GO:0044255; GO:0019752; GO:0006629; GO:0044237; GO:0043436; GO:0044238; GO:0008152; GO:0009987; GO:0006082; GO:0008150; GO:0044281 [GO:0000425]; GO:0016236; GO:0030242; GO:0006914; GO:0044248; GO:0061919; GO:0009056; GO:0044237; GO:0009987; GO:0008152; GO:0008150 [GO:0001764]; GO:0016477; GO:0048699; GO:0048870; GO:0022008; GO:0009987; GO:0030154; GO:0007399;…		ENSSSCG00000025252	PEX5	A0A287ADM4	E3 ubiquitin ligases ubiquitinate target proteins; Peroxisomal protein import; Pexophagy	3	0.16	0.0569186	263.5	294.6	5.59	7.69	High	High	High	High	High	High	High	High	High	High	High	High	1
FALSE	High	Master Protein	A0A480K9S0	1-phosphatidylinositol 4,5-bisphosphate phosphodiesterase OS=Sus scrofa OX=9823 GN=PLCB1 PE=1 SV=1	0	466.686	56	63	207	62	1216	138.4	6.23	700.71	63	cell-cell signaling;cell cycle OR cell proliferation;other metabolic processes;developmental processes;signal transduction;other biological processes	cytosol;nucleus;other cell component	enzyme regulator activity;other molecular function	Pf00387, Pf00388, Pf08703, Pf17787, Pf22631	[GO:0000086]; GO:0044772; GO:0044839; GO:0044770; GO:1903047; GO:0022402; GO:0000278; GO:0009987; GO:0007049; GO:0008150 [GO:0000785]; GO:0032993; GO:0005694; GO:0032991; GO:0043232; GO:0005575; GO:0043228; GO:0043229; GO:0043226; GO:0005622; GO:0110165 [GO:0004435]; GO:0004629; GO:0004620; GO:0008081; GO:0016298; GO:0042578; GO:0016788; GO:0016787; GO:0003824; GO:0003674 [GO:0005096]; GO:0008047…		ENSSSCG00000007056	PLCB1	A0A286ZVN7; A0A480K9S0	G alpha (q) signalling events; Ca2+ pathway; G beta:gamma signalling through PLC beta; Presynaptic function of Kainate receptors; PLC beta mediated events; Synthesis of IP3 and IP4 in the cytosol; Acetylcholine regulates insulin secretion; Fatty Acids bound to GPR40 (FFAR1) regulate insulin secretion	8	-0.12	0.0569954	37072	34195.5	6.72	6.03	High	High	High	High	High	High	High	High	High	High	High	High	1
FALSE	High	Master Protein	A0A287BJ18	Transforming acidic coiled-coil-containing protein 1 isoform 10 OS=Sus scrofa OX=9823 GN=TACC1 PE=1 SV=1	0	151.497	46	29	39	29	780	84.5	5	132.78	29	cell cycle OR cell proliferation;cell organization and biogenesis	cytoskeleton;other cell component		Pf05010	[GO:0005737]; GO:0110165; GO:0005622; GO:0005575 [GO:0005856]; GO:0043232; GO:0043228; GO:0043229; GO:0043226; GO:0005622; GO:0110165; GO:0005575 [GO:0007052]; GO:0007051; GO:1902850; GO:0000226; GO:0022402; GO:1903047; GO:0007010; GO:0007017; GO:0009987; GO:0007049; GO:0000278; GO:0006996; GO:0008150; GO:0016043; GO:0071840		ENSSSCG00000015814	TACC1	A0A287BJ18		0	-0.06	0.0575119	2803.1	2694.6	3.31	1.99	High	High	High	High	High	High	High	High	High	High	High	High	1
FALSE	High	Master Protein	F1RIR2	Syntaxin 4 OS=Sus scrofa OX=9823 GN=STX4 PE=1 SV=2	0	48.001	40	10	21	10	298	34.5	5.96	57.08	10	cell organization and biogenesis;stress response;transport;other biological processes	non-structural extracellular;plasma membrane;other membranes;ER/Golgi;other cytoplasmic organelle;other cell component	enzyme regulator activity;other molecular function	Pf00804, Pf05739	[GO:0000149]; GO:0005515; GO:0005488; GO:0003674 [GO:0000322]; GO:0005773; GO:0043231; GO:0005737; GO:0043227; GO:0043229; GO:0110165; GO:0005622; GO:0043226; GO:0005575 [GO:0002639]; GO:0002637; GO:0002702; GO:0002700; GO:0002699; GO:0010628; GO:0002697; GO:0010468; GO:0002684; GO:0010557; GO:0002682; GO:0010556; GO:0048518; GO:0010604; GO:0031328; GO:0050789; GO:0031326; GO:0060255; GO:0009893;…		ENSSSCG00000007768	STX4	F1RIR2	Other interleukin signaling; ER-Phagosome pathway; trans-Golgi Network Vesicle Budding; Disinhibition of SNARE formation	4	0.04	0.0575496	1808.2	1856	2.59	2.42	High	High	High	High	High	High	High	High	High	High	High	High	1
FALSE	High	Master Protein	F1SRT6	EPH receptor B6 OS=Sus scrofa OX=9823 GN=EPHB6 PE=4 SV=5	0	29.323	10	7	8	7	1005	108.7	6.92	23.75	7	cell cycle OR cell proliferation;stress response;signal transduction;other biological processes	plasma membrane;other membranes;other cell component	kinase activity;other molecular function	Pf00041, Pf01404, Pf07647, Pf07714, Pf14575	[GO:0001806]; GO:0002456; GO:0002524; GO:0002449; GO:0002460; GO:0002438; GO:0002443; GO:0002250; GO:0002437; GO:0002526; GO:0002252; GO:0006955; GO:0006954; GO:0002376; GO:0050896; GO:0006952; GO:0008150; GO:0006950 [GO:0005003]; GO:0004714; GO:0048013; GO:0004713; GO:0019199; GO:0007169; GO:0004672; GO:0004888; GO:0007167; GO:0016301; GO:0016773; GO:0140096; GO:0038023; GO:0007166; GO:0016772; …		ENSSSCG00000016473	EPHB6	A0A5G2QRK4; F1SRT6	EPH-ephrin mediated repulsion of cells; EPHB-mediated forward signaling; Ephrin signaling	4	0.08	0.0577803	752.4	795.7	4.86	3.58	High	High	High	High	High	High	High	High	High	High	High	High	1
FALSE	High	Master Protein	I3LEF8	Hydroxysteroid 17-beta dehydrogenase 4 OS=Sus scrofa OX=9823 GN=HSD17B4 PE=1 SV=2	0	187.717	45	29	88	29	737	80	8.03	281.29	29	other metabolic processes;developmental processes	other cytoplasmic organelle	other molecular function	Pf00106, Pf01575, Pf02036, Pf22622	[GO:0000038]; GO:0006631; GO:0032787; GO:0044255; GO:0019752; GO:0006629; GO:0044237; GO:0043436; GO:0044238; GO:0008152; GO:0009987; GO:0006082; GO:0008150; GO:0044281 [GO:0003857]; GO:0016616; GO:0016614; GO:0016491; GO:0003824; GO:0003674 [GO:0004303]; GO:0033764; GO:0016229; GO:0016616; GO:0016491; GO:0016614; GO:0003824; GO:0003674 [GO:0005777]; GO:0042579; GO:0043231; GO:0005737; GO:0043227…		ENSSSCG00000028431	HSD17B4	I3LEF8		0	-0.06	0.05799	10661.4	10215.6	4.14	2.11	High	High	High	High	High	High	High	High	High	High	High	High	1
FALSE	High	Master Protein	A0A286ZVK1	Coagulation factor XI OS=Sus scrofa OX=9823 GN=F11 PE=4 SV=1	0.007	2.646	1	1	1	1	623	69.9	7.71	2.9	1	protein metabolism;other metabolic processes;stress response;other biological processes	non-structural extracellular	other molecular function	Pf00024, Pf00089	[GO:0004252]; GO:0004175; GO:0008236; GO:0008233; GO:0017171; GO:0016787; GO:0140096; GO:0003824; GO:0003674 [GO:0005615]; GO:0110165; GO:0005576; GO:0005575 [GO:0007596]; GO:0007599; GO:0050817; GO:0042060; GO:0050878; GO:0032501; GO:0009611; GO:0065008; GO:0008150; GO:0006950; GO:0065007; GO:0050896 [GO:0031639]; GO:0031638; GO:0016485; GO:0006508; GO:0051604; GO:0019538; GO:0010467; GO:0043170…		ENSSSCG00000032653	F11	A0A286ZVK1	Intrinsic Pathway of Fibrin Clot Formation	1	-0.2	0.0581051	461.1	400.3	13.29	21.06	High	High	High	High	High	High	High	High	High	High	High	High	1
FALSE	High	Master Protein	A0A287AJU8	RING finger protein 141 OS=Sus scrofa OX=9823 GN=RNF141 PE=4 SV=1	0	13.381	19	4	9	4	231	25.7	5.2	14.42	4	protein metabolism;other metabolic processes;other biological processes		other molecular function	Pf13639	[GO:0004842]; GO:0019787; GO:0016755; GO:0140096; GO:0016746; GO:0003824; GO:0016740; GO:0003674 [GO:0006355]; GO:0010468; GO:2001141; GO:0010556; GO:0051252; GO:0031326; GO:0060255; GO:0019219; GO:0009889; GO:0031323; GO:0019222; GO:0080090; GO:0050794; GO:0050789; GO:0065007; GO:0008150 [GO:0046872]; GO:0043169; GO:0043167; GO:0036094; GO:0005488; GO:0003674 [GO:0051865]; GO:0016567; GO:0032446…	100620525	ENSSSCG00000036546; ENSSSCG00005040017	RNF141	A0A287AJU8; A0A4X1TXA8; A0A5G2QXB1		0	0.03	0.058605	963.7	985.2	2.39	2.87	High	High	High	High	High	High	High	High	High	High	High	High	1
FALSE	High	Master Protein	A0A286ZNQ7	Protein kinase cAMP-dependent type II regulatory subunit beta OS=Sus scrofa OX=9823 GN=PRKAR2B PE=1 SV=3	0	229.55	65	27	149	24	470	52.1	6.01	503.5	27	other metabolic processes;other biological processes	plasma membrane;other membranes;cytosol;cytoskeleton;other cell component	enzyme regulator activity;other molecular function	Pf00027, Pf02197	[GO:0001932]; GO:0031399; GO:0042325; GO:0051246; GO:0019220; GO:0060255; GO:0080090; GO:0051174; GO:0019222; GO:0031323; GO:0050789; GO:0050794; GO:0065007; GO:0008150 [GO:0004862]; GO:0008603; GO:0030291; GO:0019887; GO:0004860; GO:0019207; GO:0019210; GO:0030234; GO:0004857; GO:0098772; GO:0140678; GO:0003674 [GO:0005813]; GO:0005815; GO:0110165; GO:0015630; GO:0005575; GO:0005856; GO:0043232;…		ENSSSCG00000037706	PRKAR2B	A0A286ZNQ7		0	0.07	0.0593107	18297	19247.6	3.66	3.06	High	High	High	High	High	High	High	High	High	High	High	High	1
FALSE	High	Master Protein	A0A5G2QWM5	RAB24, member RAS onco family OS=Sus scrofa OX=9823 GN=RAB24 PE=1 SV=1	0	15.202	14	3	4	3	294	32.5	9.03	12.33	3	transport	other cytoplasmic organelle;other cell component	other molecular function	Pf00071	[GO:0003924]; GO:0017111; GO:0016462; GO:0016818; GO:0016817; GO:0016787; GO:0003824; GO:0003674 [GO:0005525]; GO:0032561; GO:0035639; GO:0019001; GO:0032555; GO:0043168; GO:1901265; GO:1901363; GO:0017076; GO:0032553; GO:0043167; GO:0097159; GO:0036094; GO:0000166; GO:0097367; GO:0005488; GO:0003674 [GO:0005776]; GO:0005773; GO:0043231; GO:0005737; GO:0043227; GO:0043229; GO:0110165; GO:0005622;…		ENSSSCG00000014043	RAB24	A0A5G2QWM5	Neutrophil degranulation	1	0.2	0.0595769	433.5	498.2	6.48	10.06	High	High	High	High	High	High	High	High	High	High	High	High	1
FALSE	High	Master Protein	F1SAM3	Cadherin-2 OS=Sus scrofa OX=9823 GN=CDH2 PE=1 SV=3	0	83.431	23	15	27	15	906	99.9	4.78	92.42	15	cell adhesion;cell organization and biogenesis;transport;developmental processes;other biological processes	plasma membrane;other membranes;cytoskeleton;other cell component	nucleic acid binding activity;other molecular function	Pf00028, Pf01049, Pf08758	[GO:0000902]; GO:0009653; GO:0032502; GO:0048856; GO:0008150 [GO:0003323]; GO:0002068; GO:0003309; GO:0002066; GO:0002067; GO:0035883; GO:0031018; GO:0002064; GO:0002065; GO:0048856; GO:0031016; GO:0035270; GO:0048468; GO:0030855; GO:0032502; GO:0048513; GO:0048731; GO:0048869; GO:0030154; GO:0060429; GO:0008150; GO:0007275; GO:0009987; GO:0009888; GO:0032501 [GO:0003723]; GO:0003676; GO:0097159;…		ENSSSCG00000003722	CDH2	F1SAM3	Myogenesis; Adherens junctions interactions; Regulation of Insulin-like Growth Factor (IGF) transport and uptake by Insulin-like Growth Factor Binding Proteins (IGFBPs); Post-translational protein phosphorylation	4	0.17	0.059658	3241.7	3648.1	11.34	8.12	High	High	High	High	High	High	High	High	High	High	High	High	1
FALSE	High	Master Protein	A0A287A0W1	Sestrin 3 OS=Sus scrofa OX=9823 GN=SESN3 PE=3 SV=1	0	6.929	6	2	3	2	492	57.3	6.3	7.41	2	stress response;signal transduction;other biological processes	nucleus;other cell component	other molecular function	Pf04636	[GO:0005634]; GO:0043231; GO:0043227; GO:0043229; GO:0043226; GO:0005622; GO:0110165; GO:0005575 [GO:0005737]; GO:0110165; GO:0005622; GO:0005575 [GO:0016239]; GO:0010508; GO:0016241; GO:0010506; GO:0031331; GO:0031329; GO:0009896; GO:0031325; GO:0009894; GO:0031323; GO:0009893; GO:0048522; GO:0019222; GO:0050794; GO:0048518; GO:0050789; GO:0065007; GO:0008150 [GO:0016684]; GO:0016491; GO:0003824…	100526065	ENSSSCG00000037015	SESN3	A0A287A0W1; ssc:100526065	TP53 Regulates Metabolic Genes	1	-0.11	0.0598733	115.1	106.5	9.06	8.09	High	High	High	High	High	High	High	High	High	High	High	High	1
FALSE	Medium	Master Protein	A0A8W4F7T3	Exocyst complex component 3 like 4 OS=Sus scrofa OX=9823 GN=EXOC3L4 PE=3 SV=1	0.02	1.923	1	1	3	1	708	77.8	7.08	7.98	1	transport	other cell component		Pf06046	[GO:0000145]; GO:0099023; GO:0005938; GO:0032991; GO:0005737; GO:0071944; GO:0005575; GO:0110165; GO:0005622 [GO:0006887]; GO:0016192; GO:0032940; GO:0006810; GO:0009987; GO:0046903; GO:0140352; GO:0051234; GO:0008150; GO:0051179		ENSSSCG00000036871	EXOC3L4	A0A8W4F7T3		0	0.17	0.0600471	284.2	319.9	4.91	14.17	High	High	High	High	High	High	High	High	High	High	High	High	1
FALSE	High	Master Protein	A0A5G2QIU5	Intraflagellar transport 81 OS=Sus scrofa OX=9823 GN=IFT81 PE=3 SV=1	0	19.14	13	8	9	8	676	79.5	8.73	12.45	8	cell organization and biogenesis;transport;other biological processes	cytoskeleton;other cell component	cytoskeletal activity	Pf18383	[GO:0005737]; GO:0110165; GO:0005622; GO:0005575 [GO:0005813]; GO:0005815; GO:0110165; GO:0015630; GO:0005575; GO:0005856; GO:0043232; GO:0043228; GO:0043229; GO:0043226; GO:0005622 [GO:0005814]; GO:0043232; GO:0005815; GO:0043228; GO:0043229; GO:0110165; GO:0015630; GO:0043226; GO:0005622; GO:0005575; GO:0005856 [GO:0008589]; GO:0009966; GO:0010646; GO:0023051; GO:0048583; GO:0050794; GO:0050789…		ENSSSCG00000009818	IFT81	A0A5G2QIU5	Intraflagellar transport	1	0.08	0.0600805	600.4	633.4	3.25	7.18	High	High	High	High	High	High	High	High	High	High	High	High	1
FALSE	High	Master Protein	A0A8D0PTS4	Syntaxin 6 OS=Sus scrofa OX=9823 GN=STX6 PE=4 SV=1	0	33.515	30	5	8	5	261	29.5	5.43	31.34	5	cell organization and biogenesis;transport;other biological processes	other membranes;cytosol;ER/Golgi;nucleus;other cytoplasmic organelle;other cell component	other molecular function	Pf09177	[GO:0000139]; GO:0098588; GO:0005794; GO:0031090; GO:0043231; GO:0005737; GO:0012505; GO:0016020; GO:0043227; GO:0043229; GO:0110165; GO:0005622; GO:0043226; GO:0005575 [GO:0005654]; GO:0110165; GO:0031981; GO:0005575; GO:0070013; GO:0005634; GO:0043233; GO:0043229; GO:0043231; GO:0031974; GO:0043226; GO:0005622; GO:0043227 [GO:0005769]; GO:0005768; GO:0031410; GO:0012505; GO:0097708; GO:0005737;…		ENSSSCG00000015539; ENSSSCG00005022702	STX6	A0A287AQ85; A0A8D0PTS4		0	0.08	0.0601098	1507.5	1589.3	5.14	3.16	High	High	High	High	High	High	High	High	High	High	High	High	1
FALSE	High	Master Protein	A0A4X1SU02	Ubiquitin-like-conjugating enzyme ATG3 OS=Sus scrofa OX=9823 GN=ATG3 PE=1 SV=1	0	51.523	43	10	17	10	309	34.9	4.69	54.13	10	cell organization and biogenesis;protein metabolism;other metabolic processes;other biological processes	cytosol;other cell component	other molecular function	Pf03987	[GO:0000045]; GO:0070925; GO:1905037; GO:0006996; GO:0022607; GO:0007033; GO:0016236; GO:0016043; GO:0044085; GO:0006914; GO:0071840; GO:0044248; GO:0061919; GO:0009987; GO:0009056; GO:0044237; GO:0008150; GO:0008152 [GO:0005829]; GO:0110165; GO:0005737; GO:0005575; GO:0005622 [GO:0016567]; GO:0032446; GO:0070647; GO:0043687; GO:0036211; GO:0019538; GO:0043412; GO:0043170; GO:0044238; GO:1901564;…		ENSSSCG00000011930; ENSSSCG00005009754	ATG3	A0A4X1SU02; A0A5G2QHY9	Macroautophagy	1	0.04	0.0602572	2035.7	2093.2	2.76	2.6	High	High	High	High	High	High	High	High	High	High	High	High	1
FALSE	High	Master Protein	A0A5K1VBH1	Pyruvate dehydrogenase E1 component subunit alpha OS=Sus scrofa OX=9823 GN=PDHA1 PE=1 SV=1	0	171.584	72	30	120	1	396	44	8.03	321.49	30	other metabolic processes	mitochondrion;nucleus;other cell component	other molecular function	Pf00676	[GO:0004739]; GO:0004738; GO:0016624; GO:0016903; GO:0016491; GO:0003824; GO:0003674 [GO:0005730]; GO:0043232; GO:0031981; GO:0043228; GO:0043229; GO:0070013; GO:0005634; GO:0043226; GO:0005622; GO:0043233; GO:0043231; GO:0110165; GO:0031974; GO:0043227; GO:0005575 [GO:0005739]; GO:0043231; GO:0005737; GO:0043227; GO:0043229; GO:0110165; GO:0005622; GO:0043226; GO:0005575 [GO:0006006]; GO:0019318…		ENSSSCG00000023643	PDHA1	A0A5K1VBH1	Mitochondrial protein degradation; Signaling by Retinoic Acid; Regulation of pyruvate dehydrogenase (PDH) complex; PDH complex synthesizes acetyl-CoA from PYR	4	0.11	0.0610669	1025.3	1109.2	6.97	6.55	High	High	High	High	High	High	High	High	High	High	High	High	1
FALSE	High	Master Protein	A0A286ZKL8	XK-related protein OS=Sus scrofa OX=9823 GN=XK PE=3 SV=1	0	13.208	15	6	9	6	444	50.8	8.38	15.76	6		plasma membrane;other membranes;ER/Golgi	other molecular function	Pf09815	[GO:0005789]; GO:0031090; GO:0042175; GO:0098827; GO:0016020; GO:0043227; GO:0012505; GO:0031984; GO:0005783; GO:0110165; GO:0043226; GO:0043229; GO:0043231; GO:0005737; GO:0005575; GO:0005622 [GO:0005886]; GO:0016020; GO:0071944; GO:0110165; GO:0005575 [GO:0030674]; GO:0060090; GO:0003674	100511169	ENSSSCG00000031868	XK	A0A286ZKL8; ssc:100511169	Peptide ligand-binding receptors	1	0.08	0.0610753	1005.8	1061	8.58	6.56	High	High	High	High	High	High	High	High	High	High	High	High	1
FALSE	High	Master Protein	I3LRU7	DNA-binding protein SATB OS=Sus scrofa OX=9823 GN=SATB2 PE=3 SV=2	0	12.393	5	3	4	3	733	82.5	6.9	9.9	3	cell organization and biogenesis;developmental processes;other biological processes	nucleus;other cell component	nucleic acid binding activity;other molecular function	Pf00046, Pf02376, Pf16534, Pf16557	[GO:0000118]; GO:0140513; GO:1902494; GO:0005654; GO:0032991; GO:0005634; GO:0110165; GO:0031981; GO:0005575; GO:0043231; GO:0070013; GO:0043227; GO:0043229; GO:0043233; GO:0043226; GO:0005622; GO:0031974 [GO:0000122]; GO:0006357; GO:0045892; GO:0006355; GO:1902679; GO:0010468; GO:2001141; GO:0010558; GO:0051253; GO:0010556; GO:0051252; GO:0010605; GO:0031327; GO:0045934; GO:0031326; GO:0060255; …		ENSSSCG00000021657	SATB2	I3LRU7; K7GR02	SUMOylation of chromatin organization proteins	1	0.08	0.0612899	379.4	400.3	3.69	2.3	High	High	High	High	High	High	High	High	High	High	High	High	1
FALSE	High	Master Protein	A0A4X1T3F3	Betacellulin OS=Sus scrofa OX=9823 GN=BTC PE=4 SV=1	0	7.288	17	2	2	2	178	19.5	7.91	5.07	2	signal transduction	other membranes	signal transduction activity or receptor binding		[GO:0008083]; GO:0048018; GO:0005102; GO:0030546; GO:0007165; GO:0005515; GO:0030545; GO:0140677; GO:0009987; GO:0050794; GO:0007154; GO:0023052; GO:0051716; GO:0005488; GO:0098772; GO:0008150; GO:0050789; GO:0050896; GO:0003674; GO:0065007 [GO:0016020]; GO:0110165; GO:0005575		ENSSSCG00000008965; ENSSSCG00005039742	BTC	A0A287A621; A0A4X1T3F3		0	0.11	0.0616656	783.4	844.2	5.59	8.91	High	High	High	High	High	High	High	High	High	High	High	High	1
FALSE	High	Master Protein	A0A480WYQ6	Protein shisa-4 OS=Sus scrofa OX=9823 GN=SHISA4 PE=4 SV=1	0	21.728	38	5	10	5	197	21.3	7.66	36.44	5		other membranes		Pf13908	[GO:0016020]; GO:0110165; GO:0005575		ENSSSCG00000054480	SHISA4	A0A480WYQ6		0	0.1	0.0618036	968.8	1036.6	4.12	6.56	High	High	High	High	High	High	High	High	High	High	High	High	1
FALSE	High	Master Protein	A0A8W4FDT4	Ferritin OS=Sus scrofa OX=9823 GN=FTL PE=1 SV=1	0	20.047	29	4	12	3	174	20	6.15	34.49	4	transport;other biological processes		other molecular function	Pf00210	[GO:0006826]; GO:0000041; GO:0030001; GO:0006812; GO:0006811; GO:0006810; GO:0051234; GO:0051179; GO:0008150 [GO:0006879]; GO:0030003; GO:0098771; GO:0006873; GO:0055080; GO:0048878; GO:0050801; GO:0055082; GO:0042592; GO:0019725; GO:0008150 [GO:0008199]; GO:0005506; GO:0046914; GO:0046872; GO:0043169; GO:0043167; GO:0036094; GO:0005488; GO:0003674		ENSSSCG00000003153	FTL	A0A8W4FDT4		0	-0.26	0.0618243	1199.1	1004.1	11.05	14.61	High	High	High	High	High	High	High	High	High	High	High	High	1
FALSE	High	Master Protein	A0A287AHF2	N-alpha-acetyltransferase 30, NatC catalytic subunit OS=Sus scrofa OX=9823 GN=NAA30 PE=3 SV=1	0	32.454	33	8	11	8	360	39	5.63	32.88	8		cytosol;nucleus;other cell component	other molecular function	Pf00583	[GO:0004596]; GO:0034212; GO:0008080; GO:0016407; GO:0016410; GO:0016747; GO:0016746; GO:0016740; GO:0003824; GO:0003674 [GO:0005634]; GO:0043231; GO:0043227; GO:0043229; GO:0043226; GO:0005622; GO:0110165; GO:0005575 [GO:0005829]; GO:0110165; GO:0005737; GO:0005575; GO:0005622 [GO:0031417]; GO:0031414; GO:0031248; GO:0005737; GO:0140535; GO:1902493; GO:0110165; GO:0005622; GO:0032991; GO:1990234…		ENSSSCG00000031332	NAA30	A0A287AHF2		0	0.08	0.0618733	503.7	533.6	7.97	2.6	High	High	High	High	High	High	High	High	High	High	High	High	1
FALSE	High	Master Protein	A0A287B8W9	Protein kinase C delta type OS=Sus scrofa OX=9823 GN=PRKCD PE=1 SV=2	0	43.272	22	13	16	12	676	77.3	7.93	37.55	13	other biological processes	plasma membrane;other membranes;nucleus;other cell component	kinase activity;other molecular function	Pf00069, Pf00130, Pf00433, Pf21494	[GO:0004697]; GO:0004674; GO:0004672; GO:0016301; GO:0016773; GO:0140096; GO:0016772; GO:0003824; GO:0016740; GO:0003674 [GO:0005524]; GO:0032559; GO:0035639; GO:0030554; GO:0032555; GO:0043168; GO:1901265; GO:1901363; GO:0017076; GO:0032553; GO:0043167; GO:0097159; GO:0036094; GO:0000166; GO:0097367; GO:0005488; GO:0003674 [GO:0005634]; GO:0043231; GO:0043227; GO:0043229; GO:0043226; GO:0005622;…	100622955	ENSSSCG00000023503	PRKCD	A0A287B8W9; ssc:100622955		0	-0.11	0.0623048	1787.3	1660.9	4.88	5.69	High	High	High	High	High	High	High	High	High	High	High	High	1
FALSE	High	Master Protein	G9BWQ1	RAC-alpha serine/threonine-protein kinase OS=Sus scrofa OX=9823 GN=AKT1 PE=2 SV=1	0	30.122	19	7	15	4	480	55.8	6	45.44	7	other metabolic processes;signal transduction;other biological processes	nucleus;other cell component	kinase activity;other molecular function	Pf00069, Pf00169, Pf00433	[GO:0004674]; GO:0004672; GO:0016301; GO:0016773; GO:0140096; GO:0016772; GO:0003824; GO:0016740; GO:0003674 [GO:0005524]; GO:0032559; GO:0035639; GO:0030554; GO:0032555; GO:0043168; GO:1901265; GO:1901363; GO:0017076; GO:0032553; GO:0043167; GO:0097159; GO:0036094; GO:0000166; GO:0097367; GO:0005488; GO:0003674 [GO:0005634]; GO:0043231; GO:0043227; GO:0043229; GO:0043226; GO:0005622; GO:0110165;…		ENSSSCG00000039139	AKT1	A0A287AR39; G9BWQ1		0	0.14	0.0625278	142.8	157.3	9.22	7.05	High	High	High	High	High	High	High	High	High	High	High	High	1
FALSE	High	Master Protein	I3L9Q4	Lipid droplet-associated hydrolase OS=Sus scrofa OX=9823 GN=LDAH PE=3 SV=1	0	9.921	12	4	5	4	329	37.7	7.66	13.06	4	other biological processes	other cell component	other molecular function	Pf10230	[GO:0005811]; GO:0043232; GO:0043228; GO:0043229; GO:0043226; GO:0005622; GO:0110165; GO:0005575 [GO:0016298]; GO:0016788; GO:0016787; GO:0003824; GO:0003674 [GO:0019915]; GO:0051235; GO:0010876; GO:0051179; GO:0033036; GO:0008150	100625316	ENSSSCG00000025357; ENSSSCG00005011335	LDAH	A0A4X1TWU3; I3L9Q4; ssc:100625316		0	-0.09	0.0626851	451.8	425.9	6.54	4.41	High	High	High	High	High	High	High	High	High	High	High	High	1
FALSE	High	Master Protein	I3LVN6	Eva-1 homolog C OS=Sus scrofa OX=9823 GN=EVA1C PE=3 SV=2	0.002	3.622	4	2	2	2	442	49.5	6.96	2.14	2		non-structural extracellular;other membranes	other molecular function	Pf02140, Pf14851	[GO:0005576]; GO:0110165; GO:0005575 [GO:0008201]; GO:0005539; GO:1901681; GO:0097367; GO:0005488; GO:0003674 [GO:0016020]; GO:0110165; GO:0005575 [GO:0030246]; GO:0005488; GO:0003674		ENSSSCG00000021598	EVA1C	I3LVN6		0	0.28	0.0628354	44.9	54.5	24.37	12.07	High	High	High	High	High	High	High	High	High	High	High	High	1
FALSE	High	Master Protein	F1SLZ5	Coenzyme Q10A OS=Sus scrofa OX=9823 GN=COQ10A PE=1 SV=2	0.001	3.964	11	3	3	3	243	27.2	9.95	5	3	other metabolic processes	mitochondrion	other molecular function	Pf03364	[GO:0005739]; GO:0043231; GO:0005737; GO:0043227; GO:0043229; GO:0110165; GO:0005622; GO:0043226; GO:0005575 [GO:0045333]; GO:0015980; GO:0006091; GO:0044237; GO:0008152; GO:0009987; GO:0008150 [GO:0048039]; GO:0048038; GO:0036094; GO:0005488; GO:0003674		ENSSSCG00000025190	COQ10A	F1SLZ5	Respiratory electron transport; Complex IV assembly	2	0.2	0.0628423	382.1	437.5	8.31	7.74	High	High	High	High	High	High	High	High	High	High	High	High	1
FALSE	High	Master Protein	F1SG16	Holocytochrome c-type synthase OS=Sus scrofa OX=9823 GN=HCCS PE=1 SV=3	0	13.962	25	5	5	5	272	30.8	6.09	12	5		other membranes;mitochondrion	other molecular function	Pf01265	[GO:0004408]; GO:0016846; GO:0140096; GO:0016829; GO:0003824; GO:0003674 [GO:0005743]; GO:0019866; GO:0031966; GO:0031090; GO:0031967; GO:0005740; GO:0016020; GO:0043227; GO:0110165; GO:0043229; GO:0005739; GO:0043226; GO:0005575; GO:0005622; GO:0043231; GO:0005737 [GO:0046872]; GO:0043169; GO:0043167; GO:0036094; GO:0005488; GO:0003674	100524598	ENSSSCG00000012111	HCCS	F1SG16; ssc:100524598		0	-0.09	0.0630949	216.4	202.9	12.56	4.07	High	High	High	High	High	High	High	High	High	High	High	High	1
FALSE	High	Master Protein	A0A5G2RD43	Amine oxidase OS=Sus scrofa OX=9823 GN=LOC110256000 PE=3 SV=1	0	27.985	13	9	12	4	739	81.6	6.11	35.47	9	other metabolic processes		other molecular function	Pf01179, Pf02727, Pf02728	[GO:0005507]; GO:0046914; GO:0046872; GO:0043169; GO:0043167; GO:0036094; GO:0005488; GO:0003674 [GO:0008131]; GO:0016641; GO:0016638; GO:0016491; GO:0003824; GO:0003674 [GO:0009308]; GO:1901564; GO:0008152; GO:0008150 [GO:0048038]; GO:0036094; GO:0005488; GO:0003674		ENSSSCG00000017383	LOC110256000	A0A5G2RD43	Phase I - Functionalization of compounds	1	-0.29	0.0632521	1286.3	1053.3	11.73	16.79	High	High	High	High	High	High	High	High	High	High	High	High	1
FALSE	High	Master Protein	A0A4X1W8E1	Guanine nucleotide-binding protein G(I)/G(S)/G(T) subunit beta-1 OS=Sus scrofa OX=9823 GN=GNB1 PE=3 SV=1	0	207.8	73	19	341	11	340	37.4	6	1158.49	19	signal transduction			Pf00400	[GO:0007165]; GO:0009987; GO:0050794; GO:0007154; GO:0023052; GO:0051716; GO:0008150; GO:0050789; GO:0050896; GO:0065007		ENSSSCG00000021890; ENSSSCG00005001605	GNB1	A0A287A7Q3; A0A4X1W8E1		0	0.03	0.0634915	14892.7	15159.6	2.98	3.54	High	High	High	High	High	High	High	High	High	High	High	High	1
FALSE	High	Master Protein	F1S4I3	Iron-sulfur cluster assembly 1 homolog, mitochondrial OS=Sus scrofa OX=9823 GN=ISCA1 PE=1 SV=4	0	22.379	40	5	7	5	129	14.2	9.07	19.87	5	cell organization and biogenesis	mitochondrion	other molecular function	Pf01521	[GO:0005739]; GO:0043231; GO:0005737; GO:0043227; GO:0043229; GO:0110165; GO:0005622; GO:0043226; GO:0005575 [GO:0016226]; GO:0031163; GO:0022607; GO:0016043; GO:0044085; GO:0071840; GO:0009987; GO:0008150 [GO:0051536]; GO:0051540; GO:0036094; GO:0005488; GO:0003674		ENSSSCG00000053351	ISCA1	F1S4I3	Maturation of TCA enzymes and regulation of TCA cycle; Mitochondrial iron-sulfur cluster biogenesis	2	0.06	0.0635184	1490.3	1550.9	1.93	2.62	High	High	High	High	High	High	High	High	High	High	High	High	1
FALSE	High	Master Protein	A0A8W4FF87	Calcium voltage-gated channel auxiliary subunit alpha2delta 2 OS=Sus scrofa OX=9823 GN=CACNA2D2 PE=1 SV=1	0	21.712	6	6	10	5	1142	128.6	5.76	28.11	6	cell organization and biogenesis;transport;other biological processes	plasma membrane;other membranes	transporter activity	Pf00092, Pf08399, Pf08473	[GO:0005245]; GO:0005262; GO:0022843; GO:0005261; GO:0015085; GO:0005244; GO:0005216; GO:0008324; GO:0046873; GO:0070588; GO:0022832; GO:0015075; GO:0015267; GO:0098655; GO:0022890; GO:0030001; GO:0006816; GO:0098662; GO:0022836; GO:0022857; GO:0034220; GO:0022803; GO:0006812; GO:0015318; GO:0098660; GO:0005215; GO:0055085; GO:0006811; GO:0003674; GO:0006810; GO:0009987; GO:0051234; GO:0008150; G…		ENSSSCG00000011412	CACNA2D2	A0A8W4FF87	Presynaptic depolarization and calcium channel opening; Phase 0 - rapid depolarisation; Phase 2 - plateau phase; Regulation of insulin secretion	4	0.17	0.0637072	368.3	415.5	14.81	8.06	High	High	High	High	High	High	High	High	High	High	High	High	1
FALSE	High	Master Protein	A0A287AFZ0	Nucleoporin 58 OS=Sus scrofa OX=9823 GN=NUP58 PE=4 SV=1	0	16.651	11	5	7	5	572	57.9	9.44	19.25	5	transport	nucleus	other molecular function	Pf15967	[GO:0005643]; GO:0140513; GO:0005635; GO:0032991; GO:0005634; GO:0031967; GO:0012505; GO:0005575; GO:0043231; GO:0110165; GO:0043227; GO:0043229; GO:0043226; GO:0005622 [GO:0008139]; GO:0005048; GO:0042277; GO:0005488; GO:0003674 [GO:0015031]; GO:0045184; GO:0071705; GO:0008104; GO:0051234; GO:0006810; GO:0070727; GO:0051179; GO:0033036; GO:0051641; GO:0008150; GO:0009987 [GO:0017056]; GO:0005198…		ENSSSCG00000035318	NUP58	A0A287AFZ0	SUMOylation of ubiquitinylation proteins; Transport of the SLBP independent Mature mRNA; Transport of the SLBP Dependant Mature mRNA; Transport of Mature mRNA Derived from an Intronless Transcript; Transport of Mature mRNA derived from an Intron-Containing Transcript; snRNP Assembly; SUMOylation of DNA damage response and repair proteins; Nuclear Pore Complex (NPC) Disassembly; Regulation of HSF1…	14	0.14	0.0638169	1164.6	1279.1	8.08	7.32	High	High	High	High	High	High	High	High	High	High	High	High	1
FALSE	High	Master Protein	F1S108	CDGSH iron-sulfur domain-containing protein 2 OS=Sus scrofa OX=9823 GN=CISD2 PE=1 SV=2	0	23.187	45	5	7	5	135	15.3	9.51	22.07	5	other metabolic processes;other biological processes	other membranes;mitochondrion;ER/Golgi;other cell component	other molecular function	Pf09360, Pf10660	[GO:0005741]; GO:0031966; GO:0031968; GO:0031090; GO:0005740; GO:0019867; GO:0098588; GO:0031967; GO:0016020; GO:0043227; GO:0005739; GO:0110165; GO:0043229; GO:0043226; GO:0043231; GO:0005737; GO:0005575; GO:0005622 [GO:0005789]; GO:0031090; GO:0042175; GO:0098827; GO:0016020; GO:0043227; GO:0012505; GO:0031984; GO:0005783; GO:0110165; GO:0043226; GO:0043229; GO:0043231; GO:0005737; GO:0005575; …	100524158	ENSSSCG00000009164	CISD2	F1S108; ssc:100524158		0	-0.18	0.0638189	1512.5	1331.8	6.54	10.86	High	High	High	High	High	High	High	High	High	High	High	High	1
FALSE	High	Master Protein	A0A287AMS2	Inositol 1,4,5-triphosphate receptor associated 1 OS=Sus scrofa OX=9823 GN=IRAG1 PE=1 SV=1	0	25.624	11	7	8	7	911	98.4	5.96	22.57	7		other membranes;other cell component		Pf05781	[GO:0005737]; GO:0110165; GO:0005622; GO:0005575 [GO:0016020]; GO:0110165; GO:0005575	100739522	ENSSSCG00000020720	IRAG1	A0A287AMS2		0	-0.07	0.0638601	501.5	476.3	5.59	5.72	High	High	High	High	High	High	High	High	High	High	High	High	1
FALSE	High	Master Protein	A0A5G2R4I0	THUMP domain containing 2 OS=Sus scrofa OX=9823 GN=THUMPD2 PE=1 SV=1	0	27.175	13	5	7	5	575	63.6	7.81	22.28	5		other membranes	other molecular function	Pf01170	[GO:0008173]; GO:0008168; GO:0140098; GO:0016741; GO:0140640; GO:0016740; GO:0003824; GO:0003674 [GO:0008757]; GO:0008168; GO:0016741; GO:0016740; GO:0003824; GO:0003674 [GO:0016020]; GO:0110165; GO:0005575		ENSSSCG00000008470	THUMPD2	A0A5G2R4I0		0	0.12	0.0639259	350.4	381.2	8.78	6.27	High	High	High	High	High	High	High	High	High	High	High	High	1
FALSE	High	Master Protein	K9IWC1	Serine incorporator 3 OS=Sus scrofa OX=9823 GN=SERINC3 PE=2 SV=1	0	34.917	13	6	14	6	474	52.7	7.81	47.53	6	stress response;other biological processes	plasma membrane;other membranes;ER/Golgi		Pf03348	[GO:0005794]; GO:0043231; GO:0005737; GO:0012505; GO:0043227; GO:0043229; GO:0110165; GO:0005622; GO:0043226; GO:0005575 [GO:0005886]; GO:0016020; GO:0071944; GO:0110165; GO:0005575 [GO:0009597]; GO:0009615; GO:0051707; GO:0043207; GO:0044419; GO:0009605; GO:0009607; GO:0008150; GO:0050896 [GO:0016020]; GO:0110165; GO:0005575 [GO:0045087]; GO:0006955; GO:0140546; GO:0002376; GO:0050896; GO:009854…		ENSSSCG00000039591	SERINC3	A0A286ZZ16; K9IWC1	Serine biosynthesis	1	0.08	0.0641882	2880.6	3048.8	3.73	5.72	High	High	High	High	High	High	High	High	High	High	High	High	1
FALSE	High	Master Protein	F1SLQ7	Mitochondrial ribosome recycling factor OS=Sus scrofa OX=9823 GN=MRRF PE=1 SV=1	0	44.223	36	7	19	7	262	28.9	9.55	67.85	7	cell organization and biogenesis;protein metabolism;other metabolic processes	mitochondrion	translation activity	Pf01765	[GO:0005739]; GO:0043231; GO:0005737; GO:0043227; GO:0043229; GO:0110165; GO:0005622; GO:0043226; GO:0005575 [GO:0006412]; GO:0009059; GO:0019538; GO:1901566; GO:0010467; GO:0043170; GO:0044249; GO:0044238; GO:1901564; GO:0009058; GO:0008152; GO:0044237; GO:0008150; GO:0009987 [GO:0032790]; GO:1903008; GO:0006996; GO:0022411; GO:0016043; GO:0071840; GO:0009987; GO:0008150 [GO:0043023]; GO:0043022…	100515005	ENSSSCG00000005532; ENSSSCG00005037058	MRRF	A0A4X1UN40; F1SLQ7; ssc:100515005	Mitochondrial translation termination	1	-0.07	0.0641904	2046.1	1955.9	4.59	8.29	High	High	High	High	High	High	High	High	High	High	High	High	1
FALSE	Medium	Master Protein	H2DHJ9	Neuropeptide Y OS=Sus scrofa OX=9823 GN=NPY PE=2 SV=1	0.011	2.399	8	1	2	1	97	10.9	7.99	4.88	1	cell-cell signaling;cell organization and biogenesis;developmental processes;signal transduction;other biological processes	non-structural extracellular;ER/Golgi;other cell component	signal transduction activity or receptor binding	Pf00159	[GO:0001664]; GO:0005102; GO:0005515; GO:0005488; GO:0003674 [GO:0005179]; GO:0048018; GO:0005102; GO:0030546; GO:0007165; GO:0005515; GO:0030545; GO:0140677; GO:0009987; GO:0050794; GO:0007154; GO:0023052; GO:0051716; GO:0005488; GO:0098772; GO:0008150; GO:0050789; GO:0050896; GO:0003674; GO:0065007 [GO:0005576]; GO:0110165; GO:0005575 [GO:0005794]; GO:0043231; GO:0005737; GO:0012505; GO:0043227…	397304	ENSSSCG00000016718	NPY	F1ST92; H2DHJ9; ssc:397304	Peptide ligand-binding receptors; G alpha (i) signalling events	2	-0.15	0.0643279	105.1	94.8	10.6	7.7	High	High	High	High	High	High	High	High	High	High	High	High	1
FALSE	Medium	Master Protein	F1S216	NUF2 component of NDC80 kinetochore complex OS=Sus scrofa OX=9823 GN=NUF2 PE=3 SV=1	0.045	1.357	1	1	1	1	464	54.4	7.94	2.34	1	cell cycle OR cell proliferation;cell organization and biogenesis	cytosol;nucleus;other cell component	cytoskeletal activity;other molecular function	Pf03800	[GO:0005654]; GO:0110165; GO:0031981; GO:0005575; GO:0070013; GO:0005634; GO:0043233; GO:0043229; GO:0043231; GO:0031974; GO:0043226; GO:0005622; GO:0043227 [GO:0005829]; GO:0110165; GO:0005737; GO:0005575; GO:0005622 [GO:0007052]; GO:0007051; GO:1902850; GO:0000226; GO:0022402; GO:1903047; GO:0007010; GO:0007017; GO:0009987; GO:0007049; GO:0000278; GO:0006996; GO:0008150; GO:0016043; GO:0071840 …	100152590	ENSSSCG00000006333	NUF2	F1S216; ssc:100152590	Amplification of signal from unattached kinetochores via a MAD2 inhibitory signal; Separation of Sister Chromatids; Resolution of Sister Chromatid Cohesion; RHO GTPases Activate Formins; EML4 and NUDC in mitotic spindle formation	6	-0.18	0.0643311	138.1	122.1	11.49	8.44	High	High	High	High	High	High	High	High	High	High	High	High	1
FALSE	High	Master Protein	Q8HZJ6	Syndecan-4 OS=Sus scrofa OX=9823 GN=SDC4 PE=2 SV=1	0	7.407	19	3	4	3	202	22.1	4.6	4.8	3	other biological processes	non-structural extracellular;other membranes;other cell component		Pf01034	[GO:0005576]; GO:0110165; GO:0005575 [GO:0009986]; GO:0110165; GO:0005575 [GO:0016020]; GO:0110165; GO:0005575 [GO:0016477]; GO:0048870; GO:0009987; GO:0008150	397528	ENSSSCG00040017528; ENSSSCG00070012642	SDC4	Q8HZJ6; ssc:397528	HS-GAG biosynthesis; Cell surface interactions at the vascular wall; A tetrasaccharide linker sequence is required for GAG synthesis; Retinoid metabolism and transport; HS-GAG degradation; Syndecan interactions	6	0.18	0.0646959	391.6	444.3	9.14	11.52	High	High	High	High	High	High	High	High	High	High	High	High	1
FALSE	High	Master Protein	A0A480KW66	Sprouty related EVH1 domain containing 3 OS=Sus scrofa OX=9823 GN=SPRED3 PE=4 SV=1	0	16.384	18	8	8	8	409	42.5	8.27	18.53	8	other biological processes	other membranes		Pf00568, Pf05210	[GO:0009966]; GO:0010646; GO:0023051; GO:0048583; GO:0050794; GO:0050789; GO:0065007; GO:0008150 [GO:0016020]; GO:0110165; GO:0005575	100515836	ENSSSCG00000035216	SPRED3	A0A480KW66		0	0.12	0.0647915	375.8	409	7.12	5.72	High	High	High	High	High	High	High	High	High	High	High	High	1
FALSE	High	Master Protein	A0A287A166	Transmembrane protein 9 OS=Sus scrofa OX=9823 GN=TMEM9 PE=3 SV=1	0	14.676	24	5	10	5	181	20.5	7.3	20.86	5		other membranes;other cytoplasmic organelle		Pf05434	[GO:0005765]; GO:0098852; GO:0005764; GO:0005774; GO:0000323; GO:0098588; GO:0005773; GO:0031090; GO:0043231; GO:0005737; GO:0016020; GO:0043227; GO:0043229; GO:0110165; GO:0005622; GO:0043226; GO:0005575	100621878	ENSSSCG00000027928	TMEM9	A0A287A166; ssc:100621878		0	0.06	0.0656629	492.9	514.7	4.18	3.03	High	High	High	High	High	High	High	High	High	High	High	High	1
FALSE	Low	Master Protein	A0A287A4L5	Putative deoxyribonuclease TATDN3 isoform X6 OS=Sus scrofa OX=9823 GN=TATDN3 PE=3 SV=2	0.057	1.203	2	1	1	1	274	30.2	6.62	1.83	1			other molecular function	Pf01026	[GO:0016788]; GO:0016787; GO:0003824; GO:0003674 [GO:0046872]; GO:0043169; GO:0043167; GO:0036094; GO:0005488; GO:0003674	100523687	ENSSSCG00000015592	TATDN3	A0A287A4L5; ssc:100523687		0	-0.83	0.0657056	180.7	101.6	41.45	44.85	High	High	High	High	High	High	High	High	High	High	High	High	1
FALSE	High	Master Protein	A0A5G2QSU7	MPV17 mitochondrial inner membrane protein like OS=Sus scrofa OX=9823 GN=MPV17L PE=3 SV=1	0.001	6.03	10	2	3	2	186	20.9	9.94	8.43	2	cell organization and biogenesis;transport;other biological processes	other membranes;mitochondrion;other cell component		Pf04117	[GO:0005737]; GO:0110165; GO:0005622; GO:0005575 [GO:0005739]; GO:0043231; GO:0005737; GO:0043227; GO:0043229; GO:0110165; GO:0005622; GO:0043226; GO:0005575 [GO:0010730]; GO:0010727; GO:0010728; GO:0031327; GO:1903427; GO:0010310; GO:2000378; GO:0031326; GO:1903426; GO:0009890; GO:0031324; GO:2000377; GO:0009889; GO:0031323; GO:0009892; GO:0048523; GO:0019222; GO:0050794; GO:0048519; GO:0050789;…		ENSSSCG00000032056	MPV17L	A0A5G2QSU7		0	0.11	0.0657816	149.9	161.8	3.65	10.07	High	High	High	High	High	High	High	High	High	High	High	High	1
FALSE	High	Master Protein	A0A480K409	WD repeat domain 73 OS=Sus scrofa OX=9823 GN=WDR73 PE=4 SV=1	0	17.567	17	6	8	6	370	40.5	5.63	20.13	6	cell organization and biogenesis;other biological processes	plasma membrane;other membranes;cytosol;cytoskeleton			[GO:0000922]; GO:0110165; GO:0005819; GO:0005575; GO:0043232; GO:0015630; GO:0043228; GO:0043229; GO:0005856; GO:0043226; GO:0005622 [GO:0005829]; GO:0110165; GO:0005737; GO:0005575; GO:0005622 [GO:0006997]; GO:0006996; GO:0016043; GO:0071840; GO:0009987; GO:0008150 [GO:0031122]; GO:0000226; GO:0097435; GO:0007010; GO:0007017; GO:0016043; GO:0006996; GO:0009987; GO:0071840; GO:0008150 [GO:0032154…		ENSSSCG00000022451; ENSSSCG00005013346	WDR73	A0A480K409; A0A8D1VLD4		0	0.08	0.0662309	926.3	980.7	3.82	4.07	High	High	High	High	High	High	High	High	High	High	High	High	1
FALSE	High	Master Protein	F6QAP1	Catenin beta-1 OS=Sus scrofa OX=9823 GN=CTNNB1 PE=1 SV=2	0	248.783	43	32	122	29	815	89.1	6.18	357.53	32	cell adhesion;cell-cell signaling;cell cycle OR cell proliferation;cell organization and biogenesis;protein metabolism;RNA metabolism OR transcription;other metabolic processes;transport;developmental processes;signal transduction;other biological processes	plasma membrane;other membranes;cytosol;cytoskeleton;nucleus;other cell component	signal transduction activity or receptor binding;other molecular function	Pf00514	[GO:0000122]; GO:0006357; GO:0045892; GO:0006355; GO:1902679; GO:0010468; GO:2001141; GO:0010558; GO:0051253; GO:0010556; GO:0051252; GO:0010605; GO:0031327; GO:0045934; GO:0031326; GO:0060255; GO:0019219; GO:0009892; GO:0009890; GO:0031324; GO:0009889; GO:0031323; GO:0019222; GO:0080090; GO:0048519; GO:0048523; GO:0050794; GO:0050789; GO:0065007; GO:0008150 [GO:0000165]; GO:0141124; GO:0035556; …		ENSSSCG00000011274	CTNNB1	F6QAP1	Myogenesis; Disassembly of the destruction complex and recruitment of AXIN to the membrane; VEGFR2 mediated vascular permeability; Ca2+ pathway; Adherens junctions interactions; RHO GTPases activate IQGAPs; Formation of the beta-catenin:TCF transactivating complex; Deactivation of the beta-catenin transactivating complex; RUNX3 regulates WNT signaling; Regulation of MITF-M-dependent genes involve…	16	0.07	0.066304	10735.2	11297.7	7.08	3.24	High	High	High	High	High	High	High	High	High	High	High	High	1
FALSE	High	Master Protein	Q29221	F-actin-capping protein subunit alpha-2 OS=Sus scrofa OX=9823 GN=CAPZA2 PE=2 SV=3	0	139.944	72	13	116	10	286	33	5.85	397	13	cell organization and biogenesis	cytoskeleton	cytoskeletal activity	Pf01267	[GO:0008290]; GO:0032991; GO:0015629; GO:0005575; GO:0005856; GO:0043232; GO:0043228; GO:0043229; GO:0043226; GO:0005622; GO:0110165 [GO:0030036]; GO:0007010; GO:0030029; GO:0006996; GO:0009987; GO:0016043; GO:0008150; GO:0071840 [GO:0030863]; GO:0005856; GO:0005938; GO:0043232; GO:0005737; GO:0071944; GO:0043228; GO:0043229; GO:0110165; GO:0005622; GO:0043226; GO:0005575 [GO:0051015]; GO:0003779…		ENSSSCG00000028113; ENSSSCG00015002098; ENSSSCG00025069838; ENSSSCG00030053901; ENSSSCG00035020711; ENSSSCG00040037335; ENSSSCG00045019208; ENSSSCG00050042950; ENSSSCG00055019992; ENSSSCG00060070343; ENSSSCG00065073005; ENSSSCG00070028688	CAPZA2	Q29221; Q2QLD9	Factors involved in megakaryocyte development and platelet production; COPI-mediated anterograde transport; MHC class II antigen presentation; HSP90 chaperone cycle for steroid hormone receptors (SHR) in the presence of ligand; Advanced glycosylation endproduct receptor signaling	5	0.05	0.0663856	7387.4	7625	2.53	2.48	High	High	High	High	High	High	High	High	High	High	High	High	1
FALSE	High	Master Protein	F1SS26	Thrombospondin 1 OS=Sus scrofa OX=9823 GN=THBS1 PE=1 SV=2	0	29.454	12	9	10	9	1170	129.5	4.89	22.14	9	cell adhesion;cell organization and biogenesis;stress response;transport;developmental processes;signal transduction;other biological processes	non-structural extracellular;extracellular matrix;plasma membrane;other membranes;other cell component	signal transduction activity or receptor binding;enzyme regulator activity;other molecular function	Pf00090, Pf00093, Pf02412, Pf05735	[GO:0001786]; GO:0005543; GO:0072341; GO:0008289; GO:0005488; GO:0003674 [GO:0001953]; GO:0001952; GO:0010812; GO:0010810; GO:0007162; GO:0030155; GO:0048523; GO:0050794; GO:0048519; GO:0050789; GO:0065007; GO:0008150 [GO:0001968]; GO:0005515; GO:0005488; GO:0003674 [GO:0002020]; GO:0019899; GO:0005515; GO:0005488; GO:0003674 [GO:0002040]; GO:0001525; GO:0048646; GO:0048514; GO:0032502; GO:000965…	492313	ENSSSCG00000004789	THBS1	F1SS26; ssc:492313	O-glycosylation of TSR domain-containing proteins; Platelet degranulation ; Integrin cell surface interactions; Signaling by PDGF	5	-0.26	0.0665525	279	232.8	23.09	16.33	High	High	High	High	High	High	High	High	High	High	High	High	1
FALSE	High	Master Protein	A0A287BJJ7	PNKD metallo-beta-lactamase domain containing OS=Sus scrofa OX=9823 GN=PNKD PE=3 SV=2	0	13.203	10	2	2	2	353	39.9	9.23	8.52	2	other metabolic processes;other biological processes	other membranes;cytosol;mitochondrion	other molecular function	Pf00753, Pf16123	[GO:0004416]; GO:0016790; GO:0016788; GO:0016787; GO:0003824; GO:0003674 [GO:0005739]; GO:0043231; GO:0005737; GO:0043227; GO:0043229; GO:0110165; GO:0005622; GO:0043226; GO:0005575 [GO:0016020]; GO:0110165; GO:0005575 [GO:0019243]; GO:0061727; GO:0006089; GO:0051596; GO:0032787; GO:1901615; GO:0009438; GO:0042182; GO:0046185; GO:0019752; GO:0008152; GO:0006081; GO:0042180; GO:0044248; GO:0044282…		ENSSSCG00000029002	PNKD	A0A287BJJ7		0	0.08	0.0665568	218.3	230	5.75	4.17	High	High	High	High	High	High	High	High	High	High	High	High	1
FALSE	High	Master Protein	I3LNT4	SH3 domain containing 19 OS=Sus scrofa OX=9823 GN=SH3D19 PE=4 SV=3	0	14.19	6	3	4	3	1044	113.8	8.66	10.44	3		cytosol;nucleus		Pf00018	[GO:0005654]; GO:0110165; GO:0031981; GO:0005575; GO:0070013; GO:0005634; GO:0043233; GO:0043229; GO:0043231; GO:0031974; GO:0043226; GO:0005622; GO:0043227 [GO:0005829]; GO:0110165; GO:0005737; GO:0005575; GO:0005622		ENSSSCG00000009018	SH3D19	I3LNT4		0	-0.09	0.0669224	332.3	313.1	5.91	6.53	High	High	High	High	High	High	High	High	High	High	High	High	1
FALSE	High	Master Protein	A0A8W4FC15	Ig-like domain-containing protein OS=Sus scrofa OX=9823 PE=4 SV=1	0	135.531	58	13	75	5	328	35.9	7.65	287.92	13				Pf07654						Initial triggering of complement; Classical antibody-mediated complement activation; FCGR activation; Regulation of actin dynamics for phagocytic cup formation; Role of phospholipids in phagocytosis; Regulation of Complement cascade	6	-0.54	0.0669662	2036	1403	20.07	21.24	High	High	High	High	High	High	High	High	High	High	High	High	1
FALSE	High	Master Protein	A0A287AC51	Heparan sulfate 2-O-sulfotransferase 1 OS=Sus scrofa OX=9823 GN=HS2ST1 PE=3 SV=1	0	14.592	12	3	3	3	356	41.8	8.81	8.47	3	protein metabolism;other metabolic processes;developmental processes	other membranes;ER/Golgi	other molecular function	Pf03567	[GO:0004394]; GO:0034483; GO:0008146; GO:0016782; GO:0016740; GO:0003824; GO:0003674 [GO:0005794]; GO:0043231; GO:0005737; GO:0012505; GO:0043227; GO:0043229; GO:0110165; GO:0005622; GO:0043226; GO:0005575 [GO:0010467]; GO:0009059; GO:0043170; GO:0044249; GO:0008152; GO:0009058; GO:0044237; GO:0008150; GO:0009987 [GO:0015014]; GO:0000271; GO:0015012; GO:0005976; GO:0009059; GO:0016051; GO:0030166…		ENSSSCG00000022032	HS2ST1	A0A287AC51	HS-GAG biosynthesis	1	0.21	0.0674454	289.8	334.6	15.63	9.18	High	High	High	High	High	High	High	High	High	High	High	High	1
FALSE	High	Master Protein	F1SRC8	C-type lectin domain family 3 member B OS=Sus scrofa OX=9823 GN=CLEC3B PE=1 SV=1	0	36.132	39	7	12	7	202	22.2	5.66	40.92	7	other biological processes	non-structural extracellular;nucleus;other cell component	other molecular function	Pf00059	[GO:0001503]; GO:0032501; GO:0008150 [GO:0001652]; GO:0110165; GO:0005730; GO:0005575; GO:0043232; GO:0031981; GO:0043228; GO:0043229; GO:0070013; GO:0005634; GO:0043226; GO:0005622; GO:0043233; GO:0043231; GO:0031974; GO:0043227 [GO:0005509]; GO:0046872; GO:0043169; GO:0043167; GO:0036094; GO:0005488; GO:0003674 [GO:0005615]; GO:0110165; GO:0005576; GO:0005575 [GO:0005737]; GO:0110165; GO:000562…	100620511	ENSSSCG00000011299	CLEC3B	F1SRC8; ssc:100620511	Platelet degranulation	1	-0.21	0.0676146	2104.5	1813.8	7.93	12.22	High	High	High	High	High	High	High	High	High	High	High	High	1
FALSE	High	Master Protein	F1SQ40	Protein disulfide isomerase family A member 5 OS=Sus scrofa OX=9823 GN=PDIA5 PE=1 SV=3	0	16.961	9	5	6	5	566	64.5	8.21	18.89	5	protein metabolism;other metabolic processes	ER/Golgi	other molecular function	Pf00085	[GO:0003756]; GO:0016864; GO:0140096; GO:0016860; GO:0003824; GO:0016853; GO:0003674 [GO:0005783]; GO:0043231; GO:0005737; GO:0012505; GO:0043227; GO:0043229; GO:0110165; GO:0005622; GO:0043226; GO:0005575 [GO:0006457]; GO:0009987; GO:0051604; GO:0008150; GO:0019538; GO:0010467; GO:0043170; GO:0044238; GO:1901564; GO:0009059; GO:0008152; GO:0044249; GO:0009058; GO:0044237 [GO:0015035]; GO:0015036…	100518582	ENSSSCG00000011870	PDIA5	F1SQ40; ssc:100518582		0	-0.08	0.0679907	230.1	218.3	9.57	7.53	High	High	High	High	High	High	High	High	High	High	High	High	1
FALSE	High	Master Protein	F1RHJ1	Large ribosomal subunit protein uL24m OS=Sus scrofa OX=9823 GN=MRPL24 PE=1 SV=1	0	28.882	39	8	14	8	216	24.8	9.44	37.01	8	protein metabolism;other metabolic processes	other membranes;mitochondrion;translational apparatus	nucleic acid binding activity;other molecular function	Pf00467, Pf17136	[GO:0003723]; GO:0003676; GO:0097159; GO:0005488; GO:0003674 [GO:0003735]; GO:0005198; GO:0003674 [GO:0005762]; GO:0000315; GO:0098798; GO:0005761; GO:0015934; GO:0000313; GO:0032991; GO:0005739; GO:0005759; GO:0044391; GO:0005840; GO:0043226; GO:0005575; GO:0043231; GO:0005737; GO:0070013; GO:1990904; GO:0043232; GO:0110165; GO:0043227; GO:0043229; GO:0005622; GO:0043233; GO:0043228; GO:0031974 …	100156363	ENSSSCG00000006469; ENSSSCG00005007833	MRPL24	A0A4X1VZF5; F1RHJ1; ssc:100156363	Mitochondrial translation elongation; Mitochondrial translation termination	2	-0.05	0.0680741	1965	1899.6	3.65	3.08	High	High	High	High	High	High	High	High	High	High	High	High	1
FALSE	High	Master Protein	F1SK81	IQ motif and Sec7 domain ArfGEF 3 OS=Sus scrofa OX=9823 GN=IQSEC3 PE=1 SV=2	0	51.408	14	11	13	7	900	97.3	6.51	41.78	11	cell organization and biogenesis;other biological processes	cytosol;nucleus	enzyme regulator activity	Pf01369, Pf16453	[GO:0005085]; GO:0030695; GO:0060589; GO:0030234; GO:0098772; GO:0003674 [GO:0005654]; GO:0110165; GO:0031981; GO:0005575; GO:0070013; GO:0005634; GO:0043233; GO:0043229; GO:0043231; GO:0031974; GO:0043226; GO:0005622; GO:0043227 [GO:0005829]; GO:0110165; GO:0005737; GO:0005575; GO:0005622 [GO:0030036]; GO:0007010; GO:0030029; GO:0006996; GO:0009987; GO:0016043; GO:0008150; GO:0071840 [GO:0032012…		ENSSSCG00000000748	IQSEC3	F1SK81		0	0.05	0.0685807	808.9	835.6	3.27	3.01	High	High	High	High	High	High	High	High	High	High	High	High	1
FALSE	High	Master Protein	F1RYE9	G protein-coupled receptor associated sorting protein 1 OS=Sus scrofa OX=9823 GN=GPRASP1 PE=3 SV=2	0	12.459	5	4	5	4	1384	156.5	4.72	11.03	4	other metabolic processes;transport	cytosol;nucleus		Pf04826	[GO:0005634]; GO:0043231; GO:0043227; GO:0043229; GO:0043226; GO:0005622; GO:0110165; GO:0005575 [GO:0005829]; GO:0110165; GO:0005737; GO:0005575; GO:0005622 [GO:0008333]; GO:0007041; GO:0016192; GO:0007034; GO:0006810; GO:0009987; GO:0046907; GO:0051234; GO:0008150; GO:0051641; GO:0051649; GO:0051179 [GO:1990172]; GO:0032801; GO:0045744; GO:0009057; GO:0043112; GO:0044248; GO:0008277; GO:0009968…	100523039	ENSSSCG00000012519	GPRASP1	F1RYE9; K7GKG8; ssc:100523039		0	0.06	0.0685928	416.1	433.3	4.29	6.58	High	High	High	High	High	High	High	High	High	High	High	High	1
FALSE	High	Master Protein	A0A286ZWB1	Transmembrane protein 11 OS=Sus scrofa OX=9823 GN=TMEM11 PE=3 SV=2	0	12.449	25	5	9	5	198	22.1	7.83	24.16	5	cell organization and biogenesis	other membranes;mitochondrion		Pf14972	[GO:0005743]; GO:0019866; GO:0031966; GO:0031090; GO:0031967; GO:0005740; GO:0016020; GO:0043227; GO:0110165; GO:0043229; GO:0005739; GO:0043226; GO:0005575; GO:0005622; GO:0043231; GO:0005737 [GO:0007005]; GO:0006996; GO:0016043; GO:0071840; GO:0009987; GO:0008150		ENSSSCG00000034040	TMEM11	A0A286ZWB1		0	0.15	0.0689424	2095.3	2326.3	3.81	7.45	High	High	High	High	High	High	High	High	High	High	High	High	1
FALSE	High	Master Protein	A0A4X1VV61	Calnexin OS=Sus scrofa OX=9823 GN=CANX PE=1 SV=1	0	182.239	48	35	111	34	593	67.6	4.63	323.73	35	protein metabolism;other metabolic processes	other membranes;mitochondrion;ER/Golgi	other molecular function	Pf00262	[GO:0005509]; GO:0046872; GO:0043169; GO:0043167; GO:0036094; GO:0005488; GO:0003674 [GO:0005789]; GO:0031090; GO:0042175; GO:0098827; GO:0016020; GO:0043227; GO:0012505; GO:0031984; GO:0005783; GO:0110165; GO:0043226; GO:0043229; GO:0043231; GO:0005737; GO:0005575; GO:0005622 [GO:0006457]; GO:0009987; GO:0051604; GO:0008150; GO:0019538; GO:0010467; GO:0043170; GO:0044238; GO:1901564; GO:0009059;…		ENSSSCG00000014020; ENSSSCG00005005808	CANX	A0A286ZSW6; A0A4X1VV61		0	0.11	0.0690568	16920.8	18201.8	7	2.78	High	High	High	High	High	High	High	High	High	High	High	High	1
FALSE	High	Master Protein	A0A5G2QJJ8	Cache domain containing 1 OS=Sus scrofa OX=9823 GN=CACHD1 PE=3 SV=2	0	37.36	7	8	11	8	1283	144	6.57	30.78	8		other membranes		Pf00179	[GO:0016020]; GO:0110165; GO:0005575		ENSSSCG00000004829	CACHD1	A0A5G2QJJ8		0	0.07	0.0691007	1440	1507.8	3.54	4.69	High	High	High	High	High	High	High	High	High	High	High	High	1
FALSE	High	Master Protein	F1S9E2	Solute carrier family 22 member 17 OS=Sus scrofa OX=9823 GN=SLC22A17 PE=4 SV=2	0	26.912	11	7	12	7	633	66.9	6.46	37.31	7	transport	other membranes	transporter activity	Pf00083	[GO:0016020]; GO:0110165; GO:0005575 [GO:0022857]; GO:0005215; GO:0055085; GO:0003674; GO:0006810; GO:0009987; GO:0051234; GO:0008150; GO:0051179		ENSSSCG00000002025	SLC22A17	F1S9E2	Iron uptake and transport	1	0.16	0.0692652	785.2	874.8	15.59	12.24	High	High	High	High	High	High	High	High	High	High	High	High	1
FALSE	High	Master Protein	I3L5H1	Netrin receptor UNC5 OS=Sus scrofa OX=9823 GN=UNC5C PE=3 SV=3	0	34.978	14	9	11	9	931	103	6.07	31.04	9	signal transduction	plasma membrane;other membranes	other molecular function	Pf00090, Pf00531, Pf00791, Pf07679, Pf17217	[GO:0005042]; GO:0004888; GO:0038007; GO:0038023; GO:0007166; GO:0060089; GO:0007165; GO:0003674; GO:0009987; GO:0050794; GO:0007154; GO:0023052; GO:0051716; GO:0008150; GO:0050789; GO:0050896; GO:0065007 [GO:0005886]; GO:0016020; GO:0071944; GO:0110165; GO:0005575		ENSSSCG00000021874	UNC5C	I3L5H1		0	-0.16	0.069419	1894.5	1699.3	9	3.21	High	High	High	High	High	High	High	High	High	High	High	High	1
FALSE	High	Master Protein	A0A4X1TVP3	Influenza virus NS1A binding protein OS=Sus scrofa OX=9823 GN=IVNS1ABP PE=1 SV=1	0	8.493	5	2	3	2	673	74.8	5.9	8.96	2	RNA metabolism OR transcription;other metabolic processes;signal transduction;other biological processes	cytosol;nucleus		Pf00651, Pf01344, Pf07707	[GO:0005634]; GO:0043231; GO:0043227; GO:0043229; GO:0043226; GO:0005622; GO:0110165; GO:0005575 [GO:0005829]; GO:0110165; GO:0005737; GO:0005575; GO:0005622 [GO:0008380]; GO:0006396; GO:0044238; GO:0010467; GO:0032774; GO:0008152; GO:0009059; GO:0016070; GO:0141187; GO:0008150; GO:0043170; GO:0044249; GO:0090304; GO:0034654; GO:0009058; GO:0044237; GO:0006139; GO:0009987 [GO:0009615]; GO:0051707…		ENSSSCG00000015570; ENSSSCG00005030381	IVNS1ABP	A0A4X1TVP3; A0A5K1TZ87		0	0.15	0.0696715	72.4	80.6	11.24	5.54	High	High	High	High	High	High	High	High	High	High	High	High	1
FALSE	High	Master Protein	A0A287AK28	Protein phosphatase 1H OS=Sus scrofa OX=9823 GN=PPM1H PE=1 SV=1	0	134.389	54	21	56	19	514	56.4	6.62	167.63	21		mitochondrion;nucleus;other cell component	other molecular function	Pf00481	[GO:0004741]; GO:0004722; GO:0004721; GO:0016791; GO:0140096; GO:0042578; GO:0003824; GO:0016788; GO:0003674; GO:0016787 [GO:0005654]; GO:0110165; GO:0031981; GO:0005575; GO:0070013; GO:0005634; GO:0043233; GO:0043229; GO:0043231; GO:0031974; GO:0043226; GO:0005622; GO:0043227 [GO:0005739]; GO:0043231; GO:0005737; GO:0043227; GO:0043229; GO:0110165; GO:0005622; GO:0043226; GO:0005575 [GO:0042802]…		ENSSSCG00000036751	PPM1H	A0A287AK28		0	0.06	0.0700702	6576.4	6860.9	3.7	3.83	High	High	High	High	High	High	High	High	High	High	High	High	1
FALSE	High	Master Protein	A0A5G2QWN3	ABI family member 3 binding protein OS=Sus scrofa OX=9823 GN=ABI3BP PE=1 SV=1	0	9.685	3	3	3	3	1668	182.8	9.61	6.84	3	cell organization and biogenesis;other biological processes	extracellular matrix	other molecular function	Pf00041, Pf21731	[GO:0005518]; GO:0044877; GO:0005488; GO:0003674 [GO:0005614]; GO:0062023; GO:0031012; GO:0030312; GO:0110165; GO:0071944; GO:0005575 [GO:0008201]; GO:0005539; GO:1901681; GO:0097367; GO:0005488; GO:0003674 [GO:0008285]; GO:0042127; GO:0048523; GO:0050794; GO:0048519; GO:0050789; GO:0065007; GO:0008150 [GO:0010811]; GO:0010810; GO:0045785; GO:0030155; GO:0048522; GO:0050794; GO:0048518; GO:005078…		ENSSSCG00000011959	ABI3BP	A0A5G2QWN3		0	0.17	0.0705478	91.5	102.8	17.22	8.96	High	High	High	High	High	High	High	High	High	High	High	High	1
FALSE	High	Master Protein	A0A8W4FGD5	hydroxymethylglutaryl-CoA lyase OS=Sus scrofa OX=9823 GN=HMGCL PE=1 SV=1	0	60.229	29	11	25	9	325	34.3	8.95	60.3	11			other molecular function	Pf00682	[GO:0016833]; GO:0016830; GO:0016829; GO:0003824; GO:0003674 [GO:0046872]; GO:0043169; GO:0043167; GO:0036094; GO:0005488; GO:0003674		ENSSSCG00000026025	HMGCL	A0A8W4FGD5		0	-0.33	0.0709536	3483.6	2777.3	15.74	15.41	High	High	High	High	High	High	High	High	High	High	High	High	1
FALSE	Low	Master Protein	A0A287ARL1	Homeobox protein OTX1 OS=Sus scrofa OX=9823 GN=OTX1 PE=4 SV=1	0.082	1.007	2	1	1	1	356	37.5	9.33	2.42	1	developmental processes;other biological processes	nucleus	nucleic acid binding activity;other molecular function	Pf00046, Pf03529	[GO:0000978]; GO:0000977; GO:0000987; GO:0000976; GO:0001067; GO:1990837; GO:0003676; GO:0003690; GO:0043565; GO:0097159; GO:0003677; GO:0005488; GO:0003674 [GO:0000981]; GO:0003700; GO:0006357; GO:0140110; GO:0006355; GO:0003674; GO:0010468; GO:2001141; GO:0010556; GO:0051252; GO:0031326; GO:0060255; GO:0019219; GO:0009889; GO:0031323; GO:0019222; GO:0080090; GO:0050794; GO:0050789; GO:0065007; …	100520485	ENSSSCG00000037564	OTX1	A0A287ARL1; ssc:100520485		0	-0.36	0.0710823	277.5	216.1	7.62	24.45	High	High	High	High	High	High	High	High	High	High	High	High	1
FALSE	High	Master Protein	A0A287A6C9	Sodium/myo-inositol cotransporter OS=Sus scrofa OX=9823 GN=SLC5A3 PE=3 SV=1	0	8.382	4	3	4	3	718	79.5	7.27	6.79	3	other metabolic processes;transport;developmental processes;other biological processes	plasma membrane;other membranes;other cell component	transporter activity;other molecular function	Pf00474	[GO:0005367]; GO:0005365; GO:0015370; GO:0015166; GO:0015798; GO:0015081; GO:0015294; GO:1901618; GO:0015791; GO:0015850; GO:0046873; GO:0035725; GO:0008324; GO:0015293; GO:0022853; GO:0022857; GO:0055085; GO:0006810; GO:0022890; GO:0030001; GO:0006814; GO:0098655; GO:0098662; GO:0015075; GO:0015291; GO:0022804; GO:0005215; GO:0009987; GO:0051234; GO:0015318; GO:0006812; GO:0034220; GO:0098660; G…	110255177	ENSSSCG00000034167; ENSSSCG00005020002	SLC5A3	A0A287A6C9; A0A8D0MUJ3; ssc:110255177	Inositol transporters	1	0.29	0.0710945	143.7	175.1	11.9	16.84	High	High	High	High	High	High	High	High	High	High	High	High	1
FALSE	High	Master Protein	I3LMJ3	E3 ubiquitin-protein ligase TRAF7 OS=Sus scrofa OX=9823 GN=TRAF7 PE=4 SV=3	0	14.451	6	2	4	2	670	74.5	7.24	11.44	2	protein metabolism;other metabolic processes;other biological processes	plasma membrane;other membranes;other cell component	other molecular function	Pf00400, Pf13445	[GO:0000151]; GO:0140535; GO:1990234; GO:0032991; GO:1902494; GO:0005575 [GO:0005886]; GO:0016020; GO:0071944; GO:0110165; GO:0005575 [GO:0006915]; GO:0012501; GO:0008219; GO:0009987; GO:0008150 [GO:0008270]; GO:0046914; GO:0046872; GO:0043169; GO:0043167; GO:0036094; GO:0005488; GO:0003674 [GO:0035519]; GO:0000209; GO:0016567; GO:0032446; GO:0070647; GO:0043687; GO:0036211; GO:0019538; GO:004341…	100516964	ENSSSCG00000008043	TRAF7	A0A480K1B2; I3LMJ3; ssc:100516964	Antigen processing: Ubiquitination & Proteasome degradation	1	0.08	0.0713101	103.6	109.2	9.12	7.27	High	High	High	High	High	High	High	High	High	High	High	High	1
FALSE	High	Master Protein	A0A287BPK3	C2 calcium dependent domain containing 4C OS=Sus scrofa OX=9823 GN=C2CD4C PE=4 SV=1	0	89.129	54	16	31	16	420	44.6	9.72	100.78	16		cytosol		Pf00168	[GO:0005829]; GO:0110165; GO:0005737; GO:0005575; GO:0005622		ENSSSCG00000058401	C2CD4C	A0A287BPK3		0	-0.14	0.071511	3984	3608.4	9.9	8.63	High	High	High	High	High	High	High	High	High	High	High	High	1
FALSE	High	Master Protein	A0A286ZL59	Diphthine--ammonia ligase OS=Sus scrofa OX=9823 GN=DPH6 PE=3 SV=2	0	28.09	23	4	6	4	267	30.1	5.4	22.57	4	protein metabolism;other metabolic processes		other molecular function	Pf01902	[GO:0005524]; GO:0032559; GO:0035639; GO:0030554; GO:0032555; GO:0043168; GO:1901265; GO:1901363; GO:0017076; GO:0032553; GO:0043167; GO:0097159; GO:0036094; GO:0000166; GO:0097367; GO:0005488; GO:0003674 [GO:0017178]; GO:0016880; GO:0016879; GO:0016874; GO:0003824; GO:0003674 [GO:0017183]; GO:0018202; GO:0018193; GO:0036211; GO:0019538; GO:0043412; GO:0043170; GO:0044238; GO:1901564; GO:0008152;…		ENSSSCG00000035254	DPH6	A0A286ZL59	Synthesis of diphthamide-EEF2	1	-0.12	0.071639	497.3	458.3	7.57	4.05	High	High	High	High	High	High	High	High	High	High	High	High	1
FALSE	High	Master Protein	F1RQ01	FERM domain containing kindlin 3 OS=Sus scrofa OX=9823 GN=FERMT3 PE=1 SV=4	0	42.871	21	9	11	9	669	76.2	6.8	42.81	9	cell adhesion;cell organization and biogenesis;stress response;signal transduction;other biological processes	cytoskeleton	signal transduction activity or receptor binding	Pf00169, Pf00373, Pf18124	[GO:0002102]; GO:0043232; GO:0015629; GO:0043228; GO:0043229; GO:0005856; GO:0043226; GO:0005622; GO:0110165; GO:0005575 [GO:0005178]; GO:0005102; GO:0044877; GO:0050839; GO:0005515; GO:0005488; GO:0003674 [GO:0007159]; GO:0098609; GO:0007155; GO:0009987; GO:0008150 [GO:0007229]; GO:0007166; GO:0007165; GO:0009987; GO:0050794; GO:0007154; GO:0023052; GO:0051716; GO:0008150; GO:0050789; GO:0050896…		ENSSSCG00000013041	FERMT3	F1RQ01	Platelet degranulation	1	-0.07	0.0718031	2780.1	2646	5.21	9.23	High	High	High	High	High	High	High	High	High	High	High	High	1
FALSE	High	Master Protein	A0A8W4FAC2	Suppressor of fused homolog OS=Sus scrofa OX=9823 GN=SUFU PE=3 SV=1	0	11.592	7	2	4	2	482	53.7	5.33	9.46	2	developmental processes;signal transduction;other biological processes	cytosol;nucleus;other cell component	other molecular function	Pf05076, Pf12470	[GO:0000122]; GO:0006357; GO:0045892; GO:0006355; GO:1902679; GO:0010468; GO:2001141; GO:0010558; GO:0051253; GO:0010556; GO:0051252; GO:0010605; GO:0031327; GO:0045934; GO:0031326; GO:0060255; GO:0019219; GO:0009892; GO:0009890; GO:0031324; GO:0009889; GO:0031323; GO:0019222; GO:0080090; GO:0048519; GO:0048523; GO:0050794; GO:0050789; GO:0065007; GO:0008150 [GO:0001843]; GO:0060606; GO:0014020; …		ENSSSCG00000010586	SUFU	A0A8W4FAC2	Degradation of GLI1 by the proteasome; GLI3 is processed to GLI3R by the proteasome; Hedgehog 'on' state	4	-0.09	0.0720514	29.5	27.7	3.39	6.57	High	High	High	High	High	High	High	High	High	High	High	High	1
FALSE	High	Master Protein	F1S432	RNA helicase OS=Sus scrofa OX=9823 GN=DDX19B PE=4 SV=3	0	67.568	32	15	30	1	479	53.9	6.57	83.26	15			nucleic acid binding activity;other molecular function	Pf00270, Pf00271	[GO:0003676]; GO:0097159; GO:0005488; GO:0003674 [GO:0003724]; GO:0004386; GO:0008186; GO:0140098; GO:0140640; GO:0140657; GO:0003824; GO:0003674 [GO:0005524]; GO:0032559; GO:0035639; GO:0030554; GO:0032555; GO:0043168; GO:1901265; GO:1901363; GO:0017076; GO:0032553; GO:0043167; GO:0097159; GO:0036094; GO:0000166; GO:0097367; GO:0005488; GO:0003674 [GO:0016787]; GO:0003824; GO:0003674	100524746	ENSSSCG00000002722	DDX19B	F1S432; ssc:100524746		0	0.09	0.0723566	424.4	452	4.28	5.95	High	High	High	High	High	High	High	High	High	High	High	High	1
FALSE	High	Master Protein	A6M931	Eukaryotic initiation factor 4A-III OS=Sus scrofa OX=9823 GN=EIF4A3 PE=2 SV=1	0	28.726	25	9	14	8	411	46.8	6.73	31.39	9	RNA metabolism OR transcription;other metabolic processes;transport;developmental processes;other biological processes	nucleus;other cell component	nucleic acid binding activity;other molecular function	Pf00270, Pf00271	[GO:0000184]; GO:0000956; GO:0006402; GO:0006401; GO:0010629; GO:0016071; GO:0016070; GO:0141188; GO:0010468; GO:0010558; GO:0090304; GO:0009057; GO:0034655; GO:0010556; GO:0010605; GO:0031327; GO:0006139; GO:0043170; GO:0009056; GO:0031326; GO:0060255; GO:0009892; GO:0009890; GO:0031324; GO:0044238; GO:0008152; GO:0009889; GO:0031323; GO:0019222; GO:0048519; GO:0048523; GO:0008150; GO:0050794; G…	100101926	ENSSSCG00000017155; ENSSSCG00025064355; ENSSSCG00035079500; ENSSSCG00040056176; ENSSSCG00045017772; ENSSSCG00050037808; ENSSSCG00055019309; ENSSSCG00060066806; ENSSSCG00065071434; ENSSSCG00070017212	EIF4A3	A6M931; ssc:100101926	Nonsense Mediated Decay (NMD) enhanced by the Exon Junction Complex (EJC); Transport of Mature mRNA derived from an Intron-Containing Transcript; mRNA Splicing - Major Pathway; mRNA 3'-end processing; RNA Polymerase II Transcription Termination; ISG15 antiviral mechanism; Deadenylation of mRNA	7	0.08	0.0727124	948.5	1000.6	7.16	4.4	High	High	High	High	High	High	High	High	High	High	High	High	1
FALSE	High	Master Protein	A0A287AIV6	C-type lectin domain family 2 member L OS=Sus scrofa OX=9823 GN=CLEC2L PE=4 SV=1	0	43.29	55	8	12	8	215	23.9	7.58	24.25	8		other membranes		Pf00059	[GO:0016020]; GO:0110165; GO:0005575		ENSSSCG00000038147	CLEC2L	A0A287AIV6		0	0.1	0.0729624	1574	1685.2	5.75	11.42	High	High	High	High	High	High	High	High	High	High	High	High	1
FALSE	High	Master Protein	Q29081	Phosphomevalonate kinase OS=Sus scrofa OX=9823 GN=PMVK PE=1 SV=4	0	15.455	26	5	7	5	192	21.9	5.63	13.11	5	other metabolic processes;other biological processes	cytosol	kinase activity;other molecular function	Pf04275	[GO:0004631]; GO:0016301; GO:0016776; GO:0016772; GO:0016740; GO:0003824; GO:0003674 [GO:0005524]; GO:0032559; GO:0035639; GO:0030554; GO:0032555; GO:0043168; GO:1901265; GO:1901363; GO:0017076; GO:0032553; GO:0043167; GO:0097159; GO:0036094; GO:0000166; GO:0097367; GO:0005488; GO:0003674 [GO:0005829]; GO:0110165; GO:0005737; GO:0005575; GO:0005622 [GO:0006695]; GO:0008203; GO:0016126; GO:1902653…	100152301	ENSSSCG00000055689; ENSSSCG00025029408; ENSSSCG00035080644; ENSSSCG00040074485; ENSSSCG00045015312; ENSSSCG00050020471; ENSSSCG00055010989; ENSSSCG00070027918	PMVK	F1RGP9; Q29081; ssc:100152301	Cholesterol biosynthesis	1	-0.18	0.0733311	701.8	618.1	6.82	10.16	High	High	High	High	High	High	High	High	High	High	High	High	1
FALSE	High	Master Protein	A0A287A2D7	Thyroid hormone receptor interactor 11 OS=Sus scrofa OX=9823 GN=TRIP11 PE=1 SV=1	0	35.289	6	11	12	11	1974	226.4	5.3	24.61	11	cell organization and biogenesis;transport	ER/Golgi	other molecular function		[GO:0005794]; GO:0043231; GO:0005737; GO:0012505; GO:0043227; GO:0043229; GO:0110165; GO:0005622; GO:0043226; GO:0005575 [GO:0006888]; GO:0046907; GO:0048193; GO:0006810; GO:0051641; GO:0051649; GO:0016192; GO:0051234; GO:0009987; GO:0051179; GO:0008150 [GO:0007030]; GO:0006996; GO:0010256; GO:0016043; GO:0071840; GO:0009987; GO:0008150 [GO:0031267]; GO:0051020; GO:0019899; GO:0005515; GO:0005488…		ENSSSCG00000002445	TRIP11	A0A287A2D7	Intra-Golgi traffic; Intraflagellar transport	2	0.07	0.0734463	805.7	843.6	5.48	5.73	High	High	High	High	High	High	High	High	High	High	High	High	1
FALSE	High	Master Protein	P05383	cAMP-dependent protein kinase catalytic subunit beta OS=Sus scrofa OX=9823 GN=PRKACB PE=1 SV=3	0	150.198	55	20	76	10	351	40.6	8.7	235.23	20	protein metabolism;other metabolic processes;signal transduction;other biological processes	plasma membrane;other membranes;cytosol;nucleus;other cell component	kinase activity;other molecular function	Pf00069	[GO:0000287]; GO:0046872; GO:0043169; GO:0043167; GO:0036094; GO:0005488; GO:0003674 [GO:0004679]; GO:0004674; GO:0004672; GO:0016301; GO:0016773; GO:0140096; GO:0016772; GO:0003824; GO:0016740; GO:0003674 [GO:0004691]; GO:0004690; GO:0004674; GO:0004672; GO:0016301; GO:0016773; GO:0140096; GO:0016772; GO:0003824; GO:0016740; GO:0003674 [GO:0005524]; GO:0032559; GO:0035639; GO:0030554; GO:0032555…			PRKACB	P05383		0	0.11	0.0736367	7513.8	8126.2	5.93	7.26	High	High	High	High	High	High	High	High	High	High	High	High	1
FALSE	High	Master Protein	A0A287AYZ0	Striatin 3 OS=Sus scrofa OX=9823 GN=STRN3 PE=1 SV=1	0	107.876	32	19	44	17	797	87.4	5.29	143.99	19		plasma membrane;other membranes;ER/Golgi;nucleus;other cell component	other molecular function	Pf00400, Pf08232	[GO:0005516]; GO:0005515; GO:0005488; GO:0003674 [GO:0005654]; GO:0110165; GO:0031981; GO:0005575; GO:0070013; GO:0005634; GO:0043233; GO:0043229; GO:0043231; GO:0031974; GO:0043226; GO:0005622; GO:0043227 [GO:0005794]; GO:0043231; GO:0005737; GO:0012505; GO:0043227; GO:0043229; GO:0110165; GO:0005622; GO:0043226; GO:0005575 [GO:0005886]; GO:0016020; GO:0071944; GO:0110165; GO:0005575 [GO:0030425…		ENSSSCG00000040657	STRN3	A0A287AYZ0		0	-0.04	0.0738416	5055	4908.5	2.14	2.24	High	High	High	High	High	High	High	High	High	High	High	High	1
FALSE	High	Master Protein	Q8MIB3	Broad substrate specificity ATP-binding cassette transporter ABCG2 OS=Sus scrofa OX=9823 GN=ABCG2 PE=2 SV=1	0	25.2	11	6	10	6	656	72.3	8.9	24.95	6	transport;other biological processes	plasma membrane;other membranes;mitochondrion	transporter activity;other molecular function	Pf00005, Pf01061, Pf19055	[GO:0005524]; GO:0032559; GO:0035639; GO:0030554; GO:0032555; GO:0043168; GO:1901265; GO:1901363; GO:0017076; GO:0032553; GO:0043167; GO:0097159; GO:0036094; GO:0000166; GO:0097367; GO:0005488; GO:0003674 [GO:0005886]; GO:0016020; GO:0071944; GO:0110165; GO:0005575 [GO:0006869]; GO:0006810; GO:0010876; GO:0051234; GO:0033036; GO:0051179; GO:0008150 [GO:0008559]; GO:0042910; GO:0140359; GO:0022857…	397073	ENSSSCG00070014755	ABCG2	Q8MIB3; ssc:397073	Sphingolipid de novo biosynthesis; Iron uptake and transport; Paracetamol ADME; Ciprofloxacin ADME; Heme degradation; Heme biosynthesis	6	0.09	0.0739201	1449.5	1538.4	8.83	8	High	High	High	High	High	High	High	High	High	High	High	High	1
FALSE	High	Master Protein	A0A287A3T1	Toll interacting protein OS=Sus scrofa OX=9823 GN=TOLLIP PE=3 SV=2	0	80.514	54	13	51	13	272	29.8	5.3	140.2	13	protein metabolism;other metabolic processes;stress response;signal transduction;other biological processes	other cell component	signal transduction activity or receptor binding;other molecular function	Pf00168, Pf02845	[GO:0005737]; GO:0110165; GO:0005622; GO:0005575 [GO:0006511]; GO:0019941; GO:0043632; GO:0051603; GO:0009057; GO:0006508; GO:0030163; GO:0009056; GO:0043170; GO:0019538; GO:1901565; GO:0008152; GO:0044238; GO:1901564; GO:0008150 [GO:0006914]; GO:0044248; GO:0061919; GO:0009056; GO:0044237; GO:0009987; GO:0008152; GO:0008150 [GO:0006954]; GO:0006952; GO:0006950; GO:0050896; GO:0008150 [GO:0016310…		ENSSSCG00000033033	TOLLIP	A0A287A3T1	Neutrophil degranulation; Interleukin-1 signaling	2	-0.1	0.0740101	4140.5	3869.4	6.05	10.15	High	High	High	High	High	High	High	High	High	High	High	High	1
FALSE	High	Master Protein	A0A287AAM6	Vacuolar protein-sorting-associated protein 25 OS=Sus scrofa OX=9823 GN=VPS25 PE=1 SV=1	0	34.738	45	7	12	7	202	23.5	8.43	39.58	7	protein metabolism;other metabolic processes;transport	other membranes;cytosol;nucleus;other cytoplasmic organelle	other molecular function	Pf05871	[GO:0000814]; GO:0036452; GO:0098796; GO:0010008; GO:0032991; GO:0005768; GO:0016020; GO:0030659; GO:0098588; GO:0005575; GO:0031410; GO:0012505; GO:0110165; GO:0012506; GO:0031090; GO:0097708; GO:0005737; GO:0031982; GO:0043227; GO:0043231; GO:0005622; GO:0043226; GO:0043229 [GO:0005198]; GO:0003674 [GO:0005634]; GO:0043231; GO:0043227; GO:0043229; GO:0043226; GO:0005622; GO:0110165; GO:0005575 …		ENSSSCG00000034782; ENSSSCG00005011035	VPS25	A0A287AAM6; A0A4X1TTB2	Endosomal Sorting Complex Required For Transport (ESCRT)	1	-0.1	0.0740973	1081.3	1008.6	8.24	6.89	High	High	High	High	High	High	High	High	High	High	High	High	1
FALSE	High	Master Protein	Q9TDR1	NADH-ubiquinone oxidoreductase chain 5 OS=Sus scrofa OX=9823 GN=MT-ND5 PE=1 SV=1	0	9.088	6	4	5	4	606	68.6	9	13.01	4	cell organization and biogenesis;other metabolic processes;transport	other membranes;mitochondrion	transporter activity;other molecular function	Pf00361, Pf00662, Pf06455	[GO:0003954]; GO:0016651; GO:0016491; GO:0003824; GO:0003674 [GO:0005743]; GO:0019866; GO:0031966; GO:0031090; GO:0031967; GO:0005740; GO:0016020; GO:0043227; GO:0110165; GO:0043229; GO:0005739; GO:0043226; GO:0005575; GO:0005622; GO:0043231; GO:0005737 [GO:0005747]; GO:0005575 [GO:0006120]; GO:0019646; GO:0042775; GO:0009060; GO:0022904; GO:0006119; GO:0042773; GO:0045333; GO:0022900; GO:0015980…	808511	ENSSSCG00000018091; ENSSSCG00070030651	MT-ND5	Q9G7T6; Q9TDR1; ssc:808511	Complex I biogenesis	2	0.11	0.0746558	1521	1638.6	5.92	6.19	High	High	High	High	High	High	High	High	High	High	High	High	1
FALSE	High	Master Protein	F1RU25	Coiled-coil domain containing 85B OS=Sus scrofa OX=9823 GN=CCDC85B PE=3 SV=1	0	13.665	25	4	5	4	202	22.1	5.08	10.63	4	other biological processes	cytoskeleton;nucleus;other cell component	other molecular function	Pf10226	[GO:0005634]; GO:0043231; GO:0043227; GO:0043229; GO:0043226; GO:0005622; GO:0110165; GO:0005575 [GO:0005813]; GO:0005815; GO:0110165; GO:0015630; GO:0005575; GO:0005856; GO:0043232; GO:0043228; GO:0043229; GO:0043226; GO:0005622 [GO:0005912]; GO:0005911; GO:0070161; GO:0030054; GO:0110165; GO:0005575 [GO:0030308]; GO:0001558; GO:0045926; GO:0048523; GO:0040008; GO:0051128; GO:0048519; GO:0050794…	100525383	ENSSSCG00000012968	CCDC85B	F1RU25; ssc:100525383		0	0.14	0.0749559	203.4	223.8	12.57	3.62	High	High	High	High	High	High	High	High	High	High	High	High	1
FALSE	High	Master Protein	F1S3E0	Transmembrane emp24 domain-containing protein 9 OS=Sus scrofa OX=9823 GN=TMED9 PE=1 SV=3	0	44.371	34	7	22	5	235	27.1	7.47	69.75	7	cell organization and biogenesis;transport;other biological processes	other membranes;ER/Golgi;other cell component	other molecular function	Pf01105	[GO:0000139]; GO:0098588; GO:0005794; GO:0031090; GO:0043231; GO:0005737; GO:0012505; GO:0016020; GO:0043227; GO:0043229; GO:0110165; GO:0005622; GO:0043226; GO:0005575 [GO:0005783]; GO:0043231; GO:0005737; GO:0012505; GO:0043227; GO:0043229; GO:0110165; GO:0005622; GO:0043226; GO:0005575 [GO:0005789]; GO:0031090; GO:0042175; GO:0098827; GO:0016020; GO:0043227; GO:0012505; GO:0031984; GO:0005783;…	100511312	ENSSSCG00000014036; ENSSSCG00005015182	TMED9	A0A4X1VRG3; F1S3E0; ssc:100511312	COPI-mediated anterograde transport; COPI-dependent Golgi-to-ER retrograde traffic	2	0.03	0.0750482	1550.3	1585.7	9.4	12.24	High	High	High	High	High	High	High	High	High	High	High	High	1
FALSE	High	Master Protein	I3LND2	Translocation protein SEC62 OS=Sus scrofa OX=9823 GN=SEC62 PE=1 SV=3	0	41.817	26	13	28	12	398	45.7	7.52	41.34	13	transport	other membranes;ER/Golgi		Pf03839	[GO:0005783]; GO:0043231; GO:0005737; GO:0012505; GO:0043227; GO:0043229; GO:0110165; GO:0005622; GO:0043226; GO:0005575 [GO:0005789]; GO:0031090; GO:0042175; GO:0098827; GO:0016020; GO:0043227; GO:0012505; GO:0031984; GO:0005783; GO:0110165; GO:0043226; GO:0043229; GO:0043231; GO:0005737; GO:0005575; GO:0005622 [GO:0016020]; GO:0110165; GO:0005575 [GO:0031204]; GO:0065002; GO:0006620; GO:0006886…		ENSSSCG00000029608; ENSSSCG00005022322	SEC62	A0A4X1VD82; I3LND2		0	0.1	0.0750714	1476.8	1585.7	7.29	4.09	High	High	High	High	High	High	High	High	High	High	High	High	1
FALSE	High	Master Protein	A0A286ZYZ3	Adhesion G protein-coupled receptor A1 OS=Sus scrofa OX=9823 GN=ADGRA1 PE=4 SV=1	0	36.991	12	5	11	5	572	61.9	7.65	40.24	5	signal transduction	plasma membrane;other membranes;other cell component	other molecular function	Pf00002	[GO:0004930]; GO:0004888; GO:0007186; GO:0038023; GO:0007165; GO:0060089; GO:0009987; GO:0050794; GO:0007154; GO:0023052; GO:0051716; GO:0003674; GO:0008150; GO:0050789; GO:0050896; GO:0065007 [GO:0005886]; GO:0016020; GO:0071944; GO:0110165; GO:0005575 [GO:0007166]; GO:0007165; GO:0009987; GO:0050794; GO:0007154; GO:0023052; GO:0051716; GO:0008150; GO:0050789; GO:0050896; GO:0065007 [GO:0014069]…		ENSSSCG00000039199	ADGRA1	A0A286ZYZ3		0	-0.07	0.0752807	451	429.4	2.75	6.21	High	High	High	High	High	High	High	High	High	High	High	High	1
FALSE	High	Master Protein	A0A287B4D9	GTPase HRas OS=Sus scrofa OX=9823 GN=HRAS PE=1 SV=1	0	116.898	85	16	43	5	189	21.2	5.31	172.01	16	other metabolic processes;stress response;signal transduction	plasma membrane;other membranes;ER/Golgi	other molecular function	Pf00071	[GO:0000139]; GO:0098588; GO:0005794; GO:0031090; GO:0043231; GO:0005737; GO:0012505; GO:0016020; GO:0043227; GO:0043229; GO:0110165; GO:0005622; GO:0043226; GO:0005575 [GO:0003924]; GO:0017111; GO:0016462; GO:0016818; GO:0016817; GO:0016787; GO:0003824; GO:0003674 [GO:0005525]; GO:0032561; GO:0035639; GO:0019001; GO:0032555; GO:0043168; GO:1901265; GO:1901363; GO:0017076; GO:0032553; GO:0043167;…		ENSSSCG00000031513	HRAS	A0A287B4D9		0	0.11	0.0753321	1836.9	1980.6	2.88	7.6	High	High	High	High	High	High	High	High	High	High	High	High	1
FALSE	High	Master Protein	A0A4X1T674	heparosan-N-sulfate-glucuronate 5-epimerase OS=Sus scrofa OX=9823 GN=GLCE PE=3 SV=1	0	8.174	7	4	5	4	617	70.1	8.91	11.2	4	protein metabolism;other metabolic processes	ER/Golgi	other molecular function	Pf06662, Pf21174	[GO:0005509]; GO:0046872; GO:0043169; GO:0043167; GO:0036094; GO:0005488; GO:0003674 [GO:0005794]; GO:0043231; GO:0005737; GO:0012505; GO:0043227; GO:0043229; GO:0110165; GO:0005622; GO:0043226; GO:0005575 [GO:0015012]; GO:0030166; GO:0044272; GO:0006029; GO:0009101; GO:0006790; GO:0044249; GO:0009100; GO:0009059; GO:1901137; GO:1901566; GO:0044237; GO:0009058; GO:0019538; GO:1901135; GO:0043170;…	100154444	ENSSSCG00000026078; ENSSSCG00005031345	GLCE	A0A4X1T674; F1SIU0; ssc:100154444		0	0.1	0.0756525	101.3	108.6	7.23	6.24	High	High	High	High	High	High	High	High	High	High	High	High	1
FALSE	High	Master Protein	I3LH60	Ras-related protein Rap-2 OS=Sus scrofa OX=9823 GN=RAP2C PE=1 SV=1	0	59.739	60	9	39	3	183	20.7	4.94	90.78	9	signal transduction;other biological processes	plasma membrane;other membranes;cytosol;other cytoplasmic organelle;other cell component	other molecular function	Pf00071	[GO:0003713]; GO:0003712; GO:0045893; GO:0030674; GO:0140110; GO:0006355; GO:1902680; GO:0060090; GO:0003674; GO:0010468; GO:2001141; GO:0010557; GO:0051254; GO:0010556; GO:0051252; GO:0010604; GO:0031328; GO:0045935; GO:0031326; GO:0060255; GO:0019219; GO:0009893; GO:0009891; GO:0031325; GO:0009889; GO:0031323; GO:0019222; GO:0080090; GO:0048518; GO:0048522; GO:0050794; GO:0050789; GO:0065007; G…	100511975	ENSSSCG00000026301; ENSSSCG00005008193	RAP2C	A0A8D0PIG5; I3LH60; ssc:100511975	Neutrophil degranulation	1	0.08	0.0758431	724.9	766	6.68	2.23	High	High	High	High	High	High	High	High	High	High	High	High	1
FALSE	High	Master Protein	A0A5G2Q7Q6	Ig-like domain-containing protein OS=Sus scrofa OX=9823 PE=4 SV=2	0.001	4.584	9	1	3	1	129	13.7	8.95	5.42	1	other biological processes	non-structural extracellular		Pf07686	[GO:0005615]; GO:0110165; GO:0005576; GO:0005575 [GO:0006955]; GO:0002376; GO:0050896; GO:0008150					Initial triggering of complement; Classical antibody-mediated complement activation; Immunoregulatory interactions between a Lymphoid and a non-Lymphoid cell; Cell surface interactions at the vascular wall; FCGR activation; Regulation of actin dynamics for phagocytic cup formation; Role of phospholipids in phagocytosis; Scavenging of heme from plasma; Role of LAT2/NTAL/LAB on calcium mobilization…	16	-0.53	0.07591	394.7	273.9	50.29	6.95	High	High	High	High	High	High	High	High	High	High	High	High	1
FALSE	High	Master Protein	A0A287AA42	Ig-like domain-containing protein OS=Sus scrofa OX=9823 PE=4 SV=3	0	10.182	23	2	2	2	147	15.7	9.38	6.53	2				Pf07686						Initial triggering of complement; Classical antibody-mediated complement activation; Immunoregulatory interactions between a Lymphoid and a non-Lymphoid cell; Cell surface interactions at the vascular wall; FCGR activation; Regulation of actin dynamics for phagocytic cup formation; Role of phospholipids in phagocytosis; Scavenging of heme from plasma; Role of LAT2/NTAL/LAB on calcium mobilization…	16	-0.37	0.0764522	174	134.9	30.06	16.77	High	High	High	High	High	High	High	High	High	High	High	High	1
FALSE	High	Master Protein	I3LEZ3	Limbic system associated membrane protein OS=Sus scrofa OX=9823 GN=LSAMP PE=1 SV=4	0	83.876	44	16	51	16	361	39.8	7.37	159.7	16		plasma membrane;other membranes;cytosol		Pf07679, Pf13927	[GO:0005829]; GO:0110165; GO:0005737; GO:0005575; GO:0005622 [GO:0005886]; GO:0016020; GO:0071944; GO:0110165; GO:0005575 [GO:0098552]; GO:0110165; GO:0016020; GO:0005575		ENSSSCG00000027941	LSAMP	I3LEZ3	Post-translational modification: synthesis of GPI-anchored proteins	1	0.18	0.0768387	7694.5	8716.5	12.11	15.32	High	High	High	High	High	High	High	High	High	High	High	High	1
FALSE	High	Master Protein	A0A286ZLH4	SPARC (osteonectin), cwcv and kazal like domains proteoglycan 3 OS=Sus scrofa OX=9823 GN=SPOCK3 PE=4 SV=1	0.001	5.933	7	3	3	2	427	47.6	4.91	4.51	3			other molecular function	Pf00086, Pf07648, Pf10591	[GO:0005509]; GO:0046872; GO:0043169; GO:0043167; GO:0036094; GO:0005488; GO:0003674		ENSSSCG00000009722	SPOCK3	A0A286ZLH4		0	0.24	0.0769637	22.9	27.1	16.35	10.12	High	High	High	High	High	High	High	High	High	High	High	High	1
FALSE	High	Master Protein	A0A286ZM73	Protein tyrosine phosphatase receptor type N2 OS=Sus scrofa OX=9823 GN=PTPRN2 PE=4 SV=2	0	117.023	26	21	32	21	1032	111.9	6.09	93.75	21	cell-cell signaling;transport;other biological processes	other membranes;ER/Golgi;other cell component	other molecular function	Pf00102, Pf11548	[GO:0004725]; GO:0004721; GO:0016791; GO:0140096; GO:0042578; GO:0003824; GO:0016788; GO:0003674; GO:0016787 [GO:0030141]; GO:0099503; GO:0012505; GO:0031410; GO:0110165; GO:0097708; GO:0005737; GO:0005575; GO:0031982; GO:0043231; GO:0005622; GO:0043227; GO:0043229; GO:0043226 [GO:0030658]; GO:0030659; GO:0098588; GO:0030133; GO:0012506; GO:0031410; GO:0031090; GO:0012505; GO:0031982; GO:0097708;…		ENSSSCG00000026661	PTPRN2	A0A286ZM73	Neutrophil degranulation	1	0.15	0.0770077	2799.1	3100.5	4.57	7.87	High	High	High	High	High	High	High	High	High	High	High	High	1
FALSE	High	Master Protein	A0A8D1VQK7	ST13 Hsp70 interacting protein OS=Sus scrofa OX=9823 GN=ST13 PE=1 SV=1	0	79.869	36	15	54	15	374	41.9	5.44	143.6	15	other biological processes	cytosol	other molecular function	Pf13181, Pf17830, Pf18253	[GO:0005829]; GO:0110165; GO:0005737; GO:0005575; GO:0005622 [GO:0009617]; GO:0051707; GO:0043207; GO:0044419; GO:0009605; GO:0009607; GO:0008150; GO:0050896 [GO:0046983]; GO:0005515; GO:0005488; GO:0003674		ENSSSCG00000000071; ENSSSCG00005004607	ST13	A0A8D1VQK7; F1SRB9	Regulation of HSF1-mediated heat shock response	1	-0.07	0.0772698	7825.8	7456.8	4.26	4.38	High	High	High	High	High	High	High	High	High	High	High	High	1
FALSE	High	Master Protein	A0A287ADE2	DM1 locus, WD repeat containing OS=Sus scrofa OX=9823 GN=DMWD PE=4 SV=1	0	68.953	34	13	20	13	665	69.7	7.4	68.21	13		nucleus;other cell component	enzyme regulator activity	Pf00400	[GO:0005634]; GO:0043231; GO:0043227; GO:0043229; GO:0043226; GO:0005622; GO:0110165; GO:0005575 [GO:0005737]; GO:0110165; GO:0005622; GO:0005575 [GO:0035800]; GO:0016504; GO:0008047; GO:0061134; GO:0030234; GO:0140677; GO:0098772; GO:0003674		ENSSSCG00000038738	DMWD	A0A287ADE2		0	-0.05	0.0773111	3111.1	2999.1	3.08	3.78	High	High	High	High	High	High	High	High	High	High	High	High	1
FALSE	High	Master Protein	F1SPF6	RuvB-like helicase OS=Sus scrofa OX=9823 GN=RUVBL1 PE=1 SV=3	0	111.731	58	19	47	19	456	50.2	6.42	169.25	19	cell organization and biogenesis;DNA metabolism;other metabolic processes;stress response	nucleus;other cell component	other molecular function	Pf06068, Pf17856	[GO:0004386]; GO:0140640; GO:0140657; GO:0003824; GO:0003674 [GO:0005524]; GO:0032559; GO:0035639; GO:0030554; GO:0032555; GO:0043168; GO:1901265; GO:1901363; GO:0017076; GO:0032553; GO:0043167; GO:0097159; GO:0036094; GO:0000166; GO:0097367; GO:0005488; GO:0003674 [GO:0005634]; GO:0043231; GO:0043227; GO:0043229; GO:0043226; GO:0005622; GO:0110165; GO:0005575 [GO:0006281]; GO:0006259; GO:0006974…		ENSSSCG00000011620; ENSSSCG00005034637	RUVBL1	A0A4X1U0Q7; F1SPF6		0	0.12	0.0773336	4216.2	4595.4	8.67	3.73	High	High	High	High	High	High	High	High	High	High	High	High	1
FALSE	High	Master Protein	Q08092	Calponin-1 OS=Sus scrofa OX=9823 GN=CNN1 PE=2 SV=1	0	47.891	41	10	22	9	297	33.2	8.82	56.53	10	cell organization and biogenesis	cytoskeleton	cytoskeletal activity;other molecular function	Pf00307, Pf00402	[GO:0005516]; GO:0005515; GO:0005488; GO:0003674 [GO:0005884]; GO:0099513; GO:0015629; GO:0099512; GO:0005856; GO:0099081; GO:0043232; GO:0099080; GO:0043228; GO:0043229; GO:0110165; GO:0043226; GO:0005622; GO:0005575 [GO:0008093]; GO:0030674; GO:0060090; GO:0003674 [GO:0031032]; GO:0030036; GO:0007010; GO:0030029; GO:0006996; GO:0009987; GO:0016043; GO:0008150; GO:0071840 [GO:0051015]; GO:000377…	396911	ENSSSCG00005045130	CNN1	Q08092; ssc:396911		0	-0.15	0.0775237	1800.3	1618.7	9.98	14.66	High	High	High	High	High	High	High	High	High	High	High	High	1
FALSE	High	Master Protein	A0A287BPH4	Reticulophagy regulator 3 OS=Sus scrofa OX=9823 GN=RETREG3 PE=1 SV=2	0	38.254	14	6	11	6	466	51.1	5.1	27.74	6	cell organization and biogenesis;other metabolic processes;other biological processes	other membranes;ER/Golgi;other cell component	other molecular function		[GO:0005789]; GO:0031090; GO:0042175; GO:0098827; GO:0016020; GO:0043227; GO:0012505; GO:0031984; GO:0005783; GO:0110165; GO:0043226; GO:0043229; GO:0043231; GO:0005737; GO:0005575; GO:0005622 [GO:0010976]; GO:0010975; GO:0031346; GO:0120035; GO:0031344; GO:0051130; GO:0051128; GO:0048522; GO:0050794; GO:0048518; GO:0050789; GO:0065007; GO:0008150 [GO:0030574]; GO:0009056; GO:0032963; GO:0008152;…	100519106	ENSSSCG00000017395	RETREG3	A0A287BPH4; ssc:100519106		0	0.14	0.0776656	466.3	515.1	10.97	6.15	High	High	High	High	High	High	High	High	High	High	High	High	1
FALSE	High	Master Protein	Q52NJ4	ADP-ribosylation factor-like protein 3 OS=Sus scrofa OX=9823 GN=ARL3 PE=2 SV=1	0	76.828	80	13	29	13	182	20.5	7.24	80.94	13	cell cycle OR cell proliferation;cell organization and biogenesis;transport;developmental processes;signal transduction;other biological processes	other membranes;cytoskeleton;ER/Golgi;nucleus;other cell component	cytoskeletal activity;other molecular function	Pf00025	[GO:0000139]; GO:0098588; GO:0005794; GO:0031090; GO:0043231; GO:0005737; GO:0012505; GO:0016020; GO:0043227; GO:0043229; GO:0110165; GO:0005622; GO:0043226; GO:0005575 [GO:0000281]; GO:0061640; GO:1903047; GO:0000910; GO:0022402; GO:0000278; GO:0051301; GO:0009987; GO:0007049; GO:0008150 [GO:0001822]; GO:0048513; GO:0072001; GO:0048856; GO:0048731; GO:0032502; GO:0007275; GO:0008150; GO:0032501 …	595114	ENSSSCG00000031782; ENSSSCG00005018881; ENSSSCG00015020007; ENSSSCG00035080198; ENSSSCG00045018550; ENSSSCG00050045679; ENSSSCG00055003961; ENSSSCG00060025283; ENSSSCG00065004696; ENSSSCG00070011641	ARL3	Q52NJ4; ssc:595114		0	-0.07	0.0777592	5028.2	4783	3.65	3.78	High	High	High	High	High	High	High	High	High	High	High	High	1
FALSE	High	Master Protein	A0A8W4F845	ER membrane protein complex subunit 6 OS=Sus scrofa OX=9823 GN=EMC6 PE=1 SV=1	0	13.149	21	3	6	3	110	12.1	10.07	18.26	3	cell organization and biogenesis;other metabolic processes;other biological processes	other membranes;ER/Golgi	other molecular function	Pf07019	[GO:0000045]; GO:0070925; GO:1905037; GO:0006996; GO:0022607; GO:0007033; GO:0016236; GO:0016043; GO:0044085; GO:0006914; GO:0071840; GO:0044248; GO:0061919; GO:0009987; GO:0009056; GO:0044237; GO:0008150; GO:0008152 [GO:0032977]; GO:0140597; GO:0090150; GO:0140104; GO:0045184; GO:0072657; GO:0003674; GO:0008104; GO:0051234; GO:0051668; GO:0070727; GO:0051179; GO:0051641; GO:0033036; GO:0008150; …	100519386	ENSSSCG00000055493	EMC6	A0A8W4F845; ssc:100519386		0	0.08	0.0781557	1105.9	1168.3	6.11	4.89	High	High	High	High	High	High	High	High	High	High	High	High	1
FALSE	High	Master Protein	A0A8W4FHK5	Proteasome inhibitor PI31 subunit OS=Sus scrofa OX=9823 GN=PSMF1 PE=1 SV=1	0	17.122	20	5	9	5	374	40.3	7.03	15.88	5	protein metabolism;other metabolic processes;other biological processes	cytosol;ER/Golgi;other cell component	enzyme regulator activity;other molecular function	Pf08577, Pf11566	[GO:0000502]; GO:0140535; GO:1905369; GO:0032991; GO:1905368; GO:0005575; GO:1902494 [GO:0004866]; GO:0030414; GO:0061135; GO:0004857; GO:0061134; GO:0030234; GO:0140678; GO:0098772; GO:0003674 [GO:0005783]; GO:0043231; GO:0005737; GO:0012505; GO:0043227; GO:0043229; GO:0110165; GO:0005622; GO:0043226; GO:0005575 [GO:0005829]; GO:0110165; GO:0005737; GO:0005575; GO:0005622 [GO:0042803]; GO:004280…		ENSSSCG00000038854	PSMF1	A0A8W4FHK5	Neddylation; Antigen processing: Ubiquitination & Proteasome degradation; FBXL7 down-regulates AURKA during mitotic entry and in early mitosis; Interleukin-1 signaling; FCERI mediated NF-kB activation; Ub-specific processing proteases; Regulation of RUNX3 expression and activity; Cdc20:Phospho-APC/C mediated degradation of Cyclin A; Separation of Sister Chromatids; Assembly of the pre-replicative…	48	-0.12	0.0784166	1423.9	1311.9	5.83	4.86	High	High	High	High	High	High	High	High	High	High	High	High	1
FALSE	High	Master Protein	K9IVC9	FAS-associated factor 1 OS=Sus scrofa OX=9823 GN=FAF1 PE=1 SV=1	0	73.099	25	17	32	17	650	73.8	4.84	86.8	17	other biological processes	other membranes;cytosol;ER/Golgi;nucleus;other cell component	other molecular function	Pf00789, Pf14555, Pf21021	[GO:0005635]; GO:0031967; GO:0005634; GO:0012505; GO:0110165; GO:0043227; GO:0043229; GO:0043231; GO:0005575; GO:0043226; GO:0005622 [GO:0005654]; GO:0110165; GO:0031981; GO:0005575; GO:0070013; GO:0005634; GO:0043233; GO:0043229; GO:0043231; GO:0031974; GO:0043226; GO:0005622; GO:0043227 [GO:0005829]; GO:0110165; GO:0005737; GO:0005575; GO:0005622 [GO:0019901]; GO:0019900; GO:0019899; GO:0005515…		ENSSSCG00000003877; ENSSSCG00005018133	FAF1	A0A4X1WAW3; K9IVC9		0	0.07	0.0786151	3983.9	4169.9	6.21	3.58	High	High	High	High	High	High	High	High	High	High	High	High	1
FALSE	High	Master Protein	A0A0A0MY58	Ig-like domain-containing protein OS=Sus scrofa OX=9823 PE=4 SV=3	0	55.865	88	6	40	4	312	32.7	7.17	151.38	6	other biological processes	other cell component	other molecular function	Pf07654	[GO:0003823]; GO:0005488; GO:0003674 [GO:0016064]; GO:0019724; GO:0002449; GO:0002460; GO:0002443; GO:0002250; GO:0002252; GO:0006955; GO:0002376; GO:0050896; GO:0008150 [GO:0071735]; GO:0019814; GO:0032991; GO:0005575					Initial triggering of complement; Classical antibody-mediated complement activation; Immunoregulatory interactions between a Lymphoid and a non-Lymphoid cell; Cell surface interactions at the vascular wall; FCGR activation; Regulation of actin dynamics for phagocytic cup formation; Role of phospholipids in phagocytosis; Scavenging of heme from plasma; Role of LAT2/NTAL/LAB on calcium mobilization…	16	-0.23	0.0786968	6840	5837.5	10.56	16.92	High	High	High	High	High	High	High	High	High	High	High	High	1
FALSE	High	Master Protein	I3LIR4	Aminomethyltransferase OS=Sus scrofa OX=9823 GN=AMT PE=1 SV=1	0	19.17	13	4	4	4	403	43.8	8.07	11.65	4	other metabolic processes	mitochondrion;nucleus	other molecular function	Pf01571, Pf08669	[GO:0004047]; GO:0016742; GO:0016741; GO:0016740; GO:0003824; GO:0003674 [GO:0005654]; GO:0110165; GO:0031981; GO:0005575; GO:0070013; GO:0005634; GO:0043233; GO:0043229; GO:0043231; GO:0031974; GO:0043226; GO:0005622; GO:0043227 [GO:0005739]; GO:0043231; GO:0005737; GO:0043227; GO:0043229; GO:0110165; GO:0005622; GO:0043226; GO:0005575 [GO:0008168]; GO:0016741; GO:0016740; GO:0003824; GO:0003674…	396679	ENSSSCG00000022975; ENSSSCG00005044448	AMT	A0A4X1SUG2; I3LIR4; ssc:396679	Glycine degradation	1	0.09	0.0787135	308.6	328.2	4.45	8.66	High	High	High	High	High	High	High	High	High	High	High	High	1
FALSE	High	Master Protein	A0A8W4FKL2	Src homology 2 domain containing F OS=Sus scrofa OX=9823 GN=SHF PE=4 SV=1	0	46.164	28	7	10	7	414	42.9	4.84	41.07	7							ENSSSCG00000004674	SHF	A0A8W4FKL2		0	0.1	0.0787192	1043.8	1121.2	6.27	3.28	High	High	High	High	High	High	High	High	High	High	High	High	1
FALSE	High	Master Protein	A5GFT1	Syntaxin 16 OS=Sus scrofa OX=9823 GN=STX16 PE=1 SV=1	0	46.03	40	11	20	11	326	37	5.72	42.67	11	cell organization and biogenesis;transport	other membranes;cytosol;ER/Golgi;other cell component	other molecular function	Pf05739	[GO:0005484]; GO:0030674; GO:0061025; GO:0060090; GO:0061024; GO:0003674; GO:0016043; GO:0071840; GO:0009987; GO:0008150 [GO:0005802]; GO:0098791; GO:0031984; GO:0005794; GO:0110165; GO:0043227; GO:0043229; GO:0043231; GO:0005737; GO:0012505; GO:0005575; GO:0043226; GO:0005622 [GO:0005829]; GO:0110165; GO:0005737; GO:0005575; GO:0005622 [GO:0006886]; GO:0015031; GO:0046907; GO:0008104; GO:0045184…	100144526	ENSSSCG00000007516	STX16	A5GFT1; K7GQF6	Intra-Golgi traffic; Retrograde transport at the Trans-Golgi-Network	2	0.09	0.0791118	1022.5	1089.2	2.98	4.9	High	High	High	High	High	High	High	High	High	High	High	High	1
FALSE	High	Master Protein	A0A4X1SSR6	Catalase OS=Sus scrofa OX=9823 GN=CAT PE=1 SV=1	0	153.976	56	25	73	25	550	62.5	6.81	235.41	25	protein metabolism;other metabolic processes;stress response;other biological processes	other membranes;other cytoplasmic organelle;other cell component	other molecular function	Pf00199, Pf06628	[GO:0004046]; GO:0016811; GO:0016810; GO:0016787; GO:0003824; GO:0003674 [GO:0004096]; GO:0004601; GO:0016209; GO:0016684; GO:0003674; GO:0098869; GO:0016491; GO:1990748; GO:0003824; GO:0009987; GO:0098754; GO:0097237; GO:0008150; GO:0009636; GO:0070887; GO:0042221; GO:0051716; GO:0050896 [GO:0005778]; GO:0031903; GO:0005777; GO:0098588; GO:0042579; GO:0031090; GO:0043231; GO:0005737; GO:0016020;…		ENSSSCG00000013302; ENSSSCG00005037121	CAT	A0A4X1SSR6; F1SGS9	Neutrophil degranulation; Peroxisomal protein import; Detoxification of Reactive Oxygen Species	3	-0.12	0.0796153	10844.3	9996.4	4.2	5.67	High	High	High	High	High	High	High	High	High	High	High	High	1
FALSE	High	Master Protein	A0A287BRD2	Lipase maturation factor OS=Sus scrofa OX=9823 GN=LMF1 PE=1 SV=2	0	8.953	6	2	4	2	565	64.1	9.5	7.68	2	protein metabolism;other metabolic processes	other membranes;ER/Golgi		Pf06762	[GO:0005789]; GO:0031090; GO:0042175; GO:0098827; GO:0016020; GO:0043227; GO:0012505; GO:0031984; GO:0005783; GO:0110165; GO:0043226; GO:0043229; GO:0043231; GO:0005737; GO:0005575; GO:0005622 [GO:0006641]; GO:0006639; GO:0006638; GO:0046486; GO:0044255; GO:0006629; GO:0044237; GO:0044238; GO:0008152; GO:0009987; GO:0008150 [GO:0051604]; GO:0019538; GO:0010467; GO:0043170; GO:0044238; GO:1901564;…		ENSSSCG00000008009	LMF1	A0A287BRD2	Assembly of active LPL and LIPC lipase complexes	1	0.16	0.0796506	205.9	229.3	7.3	9.17	High	High	High	High	High	High	High	High	High	High	High	High	1
FALSE	High	Master Protein	F1RU33	Barrier-to-autointegration factor OS=Sus scrofa OX=9823 GN=BANF1 PE=1 SV=1	0.001	5.333	21	2	3	2	89	10	6.09	7.58	2	cell organization and biogenesis;DNA metabolism;other metabolic processes	nucleus;other cell component	nucleic acid binding activity	Pf02961	[GO:0000793]; GO:0005694; GO:0043232; GO:0043228; GO:0043229; GO:0043226; GO:0005622; GO:0110165; GO:0005575 [GO:0003677]; GO:0003676; GO:0097159; GO:0005488; GO:0003674 [GO:0005634]; GO:0043231; GO:0043227; GO:0043229; GO:0043226; GO:0005622; GO:0110165; GO:0005575 [GO:0005635]; GO:0031967; GO:0005634; GO:0012505; GO:0110165; GO:0043227; GO:0043229; GO:0043231; GO:0005575; GO:0043226; GO:0005622…	100622671	ENSSSCG00000012961	BANF1	F1RU33; ssc:100622671	Nuclear Envelope Breakdown; Initiation of Nuclear Envelope (NE) Reformation	2	-0.11	0.0797812	161.8	149.9	6.27	6.68	High	High	High	High	High	High	High	High	High	High	High	High	1
FALSE	High	Master Protein	F1RF80	Chloride channel protein OS=Sus scrofa OX=9823 GN=CLCN6 PE=3 SV=3	0	18.635	8	6	9	6	869	97.1	6.92	19.89	6	transport	other membranes;other cell component	transporter activity	Pf00571, Pf00654	[GO:0005247]; GO:0005254; GO:0008308; GO:0005253; GO:0015108; GO:0005244; GO:0005216; GO:0008509; GO:0015103; GO:1902476; GO:0022832; GO:0015075; GO:0015267; GO:0098656; GO:0015318; GO:0015698; GO:0006821; GO:0098661; GO:0022836; GO:0022857; GO:0034220; GO:0022803; GO:0006820; GO:0006810; GO:0098660; GO:0005215; GO:0055085; GO:0006811; GO:0051234; GO:0003674; GO:0009987; GO:0051179; GO:0008150 [G…		ENSSSCG00000003429	CLCN6	F1RF80	Stimuli-sensing channels	1	0.19	0.0798137	393.9	448.2	18.51	10.98	High	High	High	High	High	High	High	High	High	High	High	High	1
[truncated: 8,234 more rows]
