# Supplementary material for: Abscopal Brain Proteomic Changes Associated with Microbiome Alterations Induced by Gastrointestinal Acute Radiation Syndrome in Swine
Source: Int J Mol Sci. 2025 Aug 22;26(17):8121. doi: 10.3390/ijms26178121 (PMC12428343; doi:10.3390/ijms26178121)
Supplement: Supplementary file 1 [file ijms-26-08121-s001.zip › Supplementary Data 2.xlsx]

## Sheet: Gut DAVID results
	Term	Count	%	PValue	Genes	List Total	Pop Hits	Pop Total	Fold Enrichment	Bonferroni	Benjamini	FDR
Molecular Function	serine-type endopeptidase inhibitor activity	10	14.2857	1.64124e-10	LOC396685, ITIH4, ITIH3, ITIH2, AMBP, PZP, SERPINF2, HRG, A2M, LOC100153899	62	118	18555	25.3622	2.16644e-08	2.16644e-08	1.9859e-08
	endopeptidase inhibitor activity	4	5.71429	3.15534e-05	C5, AHSG, PZP, A2M	62	19	18555	63.0051	0.00415645	0.00208252	0.00190898
	signaling receptor binding	7	10	6.64135e-05	FGB, FGA, FGG, NRG2, F2, HRG, A2M	62	211	18555	9.92853	0.00872856	0.0029222	0.00267868
	haptoglobin binding	3	4.28571	0.000377083	HBZ, HBE1, HBB	62	9	18555	99.7581	0.0485655	0.0124438	0.0114068
	organic acid binding	3	4.28571	0.000573664	HBZ, HBE1, HBB	62	11	18555	81.6202	0.0729477	0.0151447	0.0138827
	oxygen carrier activity	3	4.28571	0.00108594	HBZ, HBE1, HBB	62	15	18555	59.8548	0.133612	0.0238907	0.0218998
	oxygen binding	3	4.28571	0.0021445	HBZ, HBE1, HBB	62	21	18555	42.7535	0.246765	0.0404391	0.0370691
	heme binding	5	7.14286	0.00296429	HBZ, AMBP, HBE1, HBB, HRG	62	181	18555	8.26724	0.324206	0.0460628	0.0422242
	phospholipid binding	4	5.71429	0.00314064	APOM, APOH, APOA1, APOB	62	89	18555	13.4505	0.339803	0.0460628	0.0422242
	cysteine-type endopeptidase inhibitor activity	3	4.28571	0.00435856	AHSG, HRG, KNG1	62	30	18555	29.9274	0.438188	0.057533	0.0527386
	peroxidase activity	3	4.28571	0.00494885	HBZ, HBE1, HBB	62	32	18555	28.057	0.48049	0.0593862	0.0544373
	heparin binding	4	5.71429	0.0101698	APOH, F2, APOB, HRG	62	136	18555	8.80218	0.740575	0.111868	0.102546
	oxidoreductase activity	4	5.71429	0.0178829	AMBP, PYROXD1, ALDH1A1, CP	62	168	18555	7.12558	0.907625	0.18158	0.166448
	hemoglobin alpha binding	2	2.85714	0.0195663	HBE1, HBB	62	6	18555	99.7581	0.926345	0.184483	0.169109
	calcium ion binding	7	10	0.0241982	F9, KCNIP1, F12, S100A6, CDH13, F2, MBL1	62	682	18555	3.07173	0.960579	0.212944	0.195199
	serine-type endopeptidase activity	4	5.71429	0.0260039	F9, F12, CD5L, F2	62	194	18555	6.1706	0.969129	0.214532	0.196655
	protease binding	3	4.28571	0.0346761	PZP, SERPINF2, A2M	62	89	18555	10.0879	0.990519	0.269249	0.246812
	protein homodimerization activity	6	8.57143	0.0416447	HSD11B1, AMBP, SERPINF2, S100A6, APOA1, SLC4A1	62	580	18555	3.09594	0.996357	0.291221	0.266953
	immunoglobulin receptor binding	2	2.85714	0.0419182	IGHM, LOC100125542	62	13	18555	46.0422	0.996491	0.291221	0.266953
Cellular Component	extracellular space	27	38.5714	1.16413e-13	CD5L, PZP, INHCA, C8B, C8A, KNG1, LOC396685, C5, SAL1, APOH, APOB, A2M, MBL1, LOC100153899, FGB, AHSG, F12, FGG, SERPINF2, APOA1, NRG2, F2, CP, TF, F9, S100A6, CDH13	68	1439	20613	5.68768	1.0831e-11	5.74389e-12	5.12627e-12
	extracellular region	25	35.7143	1.23525e-13	ITIH4, ITIH3, ITIH2, PZP, INHCA, A1BG, C8B, C8A, KNG1, C5, APOH, A2M, MBL1, FGB, FGA, AMBP, AHSG, F12, APOA1, NRG2, F2, CP, TF, F9, HRG	68	1186	20613	6.38981	1.14918e-11	5.74389e-12	5.12627e-12
	blood microparticle	7	10	1.69185e-09	HBZ, AHSG, HBE1, HBB, LOC100125542, HRG, KNG1	68	36	20613	58.9424	1.57342e-07	5.24473e-08	4.68078e-08
	fibrinogen complex	4	5.71429	6.51875e-07	FGB, FGA, FGG, SERPINF2	68	6	20613	202.088	6.06225e-05	1.51561e-05	1.35264e-05
	very-low-density lipoprotein particle	4	5.71429	1.1645e-05	APOM, APOH, APOA1, APOB	68	14	20613	86.6092	0.00108241	0.000216598	0.000193307
	membrane attack complex	3	4.28571	0.000216276	C5, C8B, C8A	68	7	20613	129.914	0.0199149	0.00335228	0.00299182
	low-density lipoprotein particle	3	4.28571	0.000287763	APOM, APOA1, APOB	68	8	20613	113.675	0.0264107	0.00382313	0.00341204
	haptoglobin-hemoglobin complex	3	4.28571	0.000561696	HBZ, HBE1, HBB	68	11	20613	82.6725	0.0509107	0.00580419	0.00518008
	hemoglobin complex	3	4.28571	0.000561696	HBZ, HBE1, HBB	68	11	20613	82.6725	0.0509107	0.00580419	0.00518008
	chylomicron	3	4.28571	0.000672621	APOH, APOA1, APOB	68	12	20613	75.7831	0.0606572	0.00625537	0.00558275
	high-density lipoprotein particle	3	4.28571	0.00137154	APOM, APOH, APOA1	68	17	20613	53.4939	0.11983	0.0115957	0.0103489
	cell surface	6	8.57143	0.0120099	IGHM, TF, AMBP, APOH, SERPINF2, HRG	68	422	20613	4.30994	0.674918	0.0930765	0.0830682
	collagen-containing extracellular matrix	4	5.71429	0.0163355	FGB, FGG, S100A6, F2	68	164	20613	7.39347	0.783843	0.116862	0.104296
	spherical high-density lipoprotein particle	2	2.85714	0.0225352	APOM, APOA1	68	7	20613	86.6092	0.879938	0.149698	0.133602
	cytoplasmic side of plasma membrane	3	4.28571	0.0260414	KCNIP1, S100A6, SLC4A1	68	77	20613	11.8104	0.914046	0.161457	0.144096
	chromaffin granule	2	2.85714	0.0351871	LOC396685, LOC100153899	68	11	20613	55.115	0.964256	0.204525	0.182533
	external side of plasma membrane	5	7.14286	0.0393067	FGB, FGG, CDH13, LOC100125542, F2	68	394	20613	3.84686	0.975991	0.214171	0.191142
	platelet alpha granule	2	2.85714	0.0414524	FGB, FGG	68	13	20613	46.6357	0.980498	0.214171	0.191142
Biological Process	fibrinolysis	6	8.57143	1.8288e-10	FGB, FGA, F12, FGG, F2, HRG	65	11	18683	156.78	6.08991e-08	5.04271e-08	4.69442e-08
	blood coagulation	8	11.4286	3.02865e-10	FGB, FGA, F9, F12, FGG, SLC4A1, F2, HRG	65	49	18683	46.9275	1.00854e-07	5.04271e-08	4.69442e-08
	negative regulation of endopeptidase activity	6	8.57143	6.8294e-07	LOC396685, AHSG, SERPINF2, HRG, KNG1, LOC100153899	65	49	18683	35.1956	0.000227393	7.58063e-05	7.05704e-05
	platelet activation	5	7.14286	1.50049e-06	FGB, FGA, FGG, F2, HRG	65	25	18683	57.4862	0.00049954	0.000124916	0.000116288
	complement activation, classical pathway	5	7.14286	3.20918e-06	C5, LOC100125542, C8B, C8A, MBL1	65	30	18683	47.9051	0.00106809	0.000213731	0.000198969
	innate immune response	8	11.4286	0.000106877	FGB, IGHM, FGA, C5, OAS2, LOC100125542, C8B, C8A	65	319	18683	7.2083	0.0349661	0.00593169	0.00552199
	negative regulation of fibrinolysis	3	4.28571	0.000171749	APOH, SERPINF2, HRG	65	6	18683	143.715	0.0555924	0.00817036	0.00760605
	positive regulation of ERK1 and ERK2 cascade	6	8.57143	0.000290608	FGB, FGA, NDRG4, FGG, SERPINF2, MT3	65	170	18683	10.1446	0.0922503	0.0118098	0.0109941
	positive regulation of peptide hormone secretion	3	4.28571	0.000319183	FGB, FGA, FGG	65	8	18683	107.787	0.10085	0.0118098	0.0109941
	hyaluronan metabolic process	3	4.28571	0.000409472	ITIH4, ITIH3, ITIH2	65	9	18683	95.8103	0.127491	0.0123958	0.0115397
	plasminogen activation	3	4.28571	0.000409472	FGB, APOH, FGG	65	9	18683	95.8103	0.127491	0.0123958	0.0115397
	positive regulation of heterotypic cell-cell adhesion	3	4.28571	0.000622822	FGB, FGA, FGG	65	11	18683	78.3902	0.187358	0.0159538	0.0148519
	complement activation, alternative pathway	3	4.28571	0.000622822	C5, C8B, C8A	65	11	18683	78.3902	0.187358	0.0159538	0.0148519
	cellular oxidant detoxification	3	4.28571	0.000745736	HBZ, HBE1, HBB	65	12	18683	71.8577	0.21997	0.0177379	0.0165127
	protein polymerization	3	4.28571	0.000879379	FGB, FGA, FGG	65	13	18683	66.3302	0.253949	0.0183021	0.017038
	oxygen transport	3	4.28571	0.000879379	HBZ, HBE1, HBB	65	13	18683	66.3302	0.253949	0.0183021	0.017038
	complement activation	3	4.28571	0.001706	C5, C8B, C8A	65	18	18683	47.9051	0.433672	0.0334174	0.0311093
	acute-phase response	3	4.28571	0.00279009	ITIH4, AHSG, F2	65	23	18683	37.491	0.605603	0.0515497	0.0479892
	negative regulation of cell adhesion	3	4.28571	0.00356049	PODXL, CDH13, KNG1	65	26	18683	33.1651	0.695096	0.0515497	0.0479892
	negative regulation of extrinsic apoptotic signaling pathway via death domain receptors	3	4.28571	0.00356049	FGB, FGA, FGG	65	26	18683	33.1651	0.695096	0.0515497	0.0479892
	zymogen activation	3	4.28571	0.00356049	F9, F12, CD5L	65	26	18683	33.1651	0.695096	0.0515497	0.0479892
	hydrogen peroxide catabolic process	3	4.28571	0.00356049	HBZ, HBE1, HBB	65	26	18683	33.1651	0.695096	0.0515497	0.0479892
	cholesterol efflux	3	4.28571	0.00356049	APOM, APOA1, APOB	65	26	18683	33.1651	0.695096	0.0515497	0.0479892
	platelet aggregation	3	4.28571	0.005696	FGB, FGA, FGG	65	33	18683	26.1301	0.850759	0.079032	0.0735733
	antibacterial humoral response	3	4.28571	0.00828613	IGHM, TF, INHCA	65	40	18683	21.5573	0.937387	0.102196	0.0951371
	iron ion transport	3	4.28571	0.00828613	TF, INHCA, CP	65	40	18683	21.5573	0.937387	0.102196	0.0951371
	positive regulation of phagocytosis	3	4.28571	0.00828613	AHSG, APOA1, MBL1	65	40	18683	21.5573	0.937387	0.102196	0.0951371
	cytolysis by host of symbiont cells	2	2.85714	0.0102421	F2, HRG	65	3	18683	191.621	0.967555	0.121808	0.113395
	negative regulation of endothelial cell apoptotic process	3	4.28571	0.0132219	FGB, FGA, FGG	65	51	18683	16.9077	0.988113	0.151824	0.141338
	negative regulation of blood coagulation	2	2.85714	0.0170127	APOH, KNG1	65	5	18683	114.972	0.996701	0.188841	0.175798
	adaptive immune response	4	5.71429	0.0190219	FGB, IGHM, FGA, LOC100125542	65	165	18683	6.96802	0.998331	0.204333	0.190219
	blood coagulation, fibrin clot formation	2	2.85714	0.0203809	FGB, FGG	65	6	18683	95.8103	0.998948	0.212089	0.19744
	lipoprotein biosynthetic process	2	2.85714	0.0237378	APOA1, APOB	65	7	18683	82.1231	0.999665	0.239536	0.222991
	high-density lipoprotein particle assembly	2	2.85714	0.0270833	APOM, APOA1	65	8	18683	71.8577	0.999893	0.265257	0.246936
	detoxification of copper ion	2	2.85714	0.0304175	MT1A, MT3	65	9	18683	63.8735	0.999966	0.289401	0.269412
	positive regulation of blood coagulation	2	2.85714	0.0337405	F12, F2	65	10	18683	57.4862	0.999989	0.312099	0.290543
	reverse cholesterol transport	2	2.85714	0.0403528	APOM, APOA1	65	12	18683	47.9051	0.999999	0.353618	0.329194
	positive regulation of collagen biosynthetic process	2	2.85714	0.0403528	SERPINF2, F2	65	12	18683	47.9051	0.999999	0.353618	0.329194
	negative regulation of proteolysis	2	2.85714	0.0436423	F2, KNG1	65	13	18683	44.2201	1	0.363322	0.338228
	high-density lipoprotein particle remodeling	2	2.85714	0.0436423	APOM, APOA1	65	13	18683	44.2201	1	0.363322	0.338228
	cellular response to zinc ion	2	2.85714	0.0469207	MT1A, MT3	65	14	18683	41.0615	1	0.381087	0.354766

## Sheet: Gut DAVID MF
Category	Term		Count	%	PValue	Genes	List Total	Pop Hits	Pop Total	Fold Enrichment	Bonferroni	Benjamini	FDR
GOTERM_MF_DIRECT	GO:0004867	serine-type endopeptidase inhibitor activity	10	14.2857	1.64124e-10	LOC396685, ITIH4, ITIH3, ITIH2, AMBP, PZP, SERPINF2, HRG, A2M, LOC100153899	62	118	18555	25.3622	2.16644e-08	2.16644e-08	1.9859e-08
GOTERM_MF_DIRECT	GO:0004866	endopeptidase inhibitor activity	4	5.71429	3.15534e-05	C5, AHSG, PZP, A2M	62	19	18555	63.0051	0.00415645	0.00208252	0.00190898
GOTERM_MF_DIRECT	GO:0005102	signaling receptor binding	7	10	6.64135e-05	FGB, FGA, FGG, NRG2, F2, HRG, A2M	62	211	18555	9.92853	0.00872856	0.0029222	0.00267868
GOTERM_MF_DIRECT	GO:0031720	haptoglobin binding	3	4.28571	0.000377083	HBZ, HBE1, HBB	62	9	18555	99.7581	0.0485655	0.0124438	0.0114068
GOTERM_MF_DIRECT	GO:0043177	organic acid binding	3	4.28571	0.000573664	HBZ, HBE1, HBB	62	11	18555	81.6202	0.0729477	0.0151447	0.0138827
GOTERM_MF_DIRECT	GO:0005344	oxygen carrier activity	3	4.28571	0.00108594	HBZ, HBE1, HBB	62	15	18555	59.8548	0.133612	0.0238907	0.0218998
GOTERM_MF_DIRECT	GO:0019825	oxygen binding	3	4.28571	0.0021445	HBZ, HBE1, HBB	62	21	18555	42.7535	0.246765	0.0404391	0.0370691
GOTERM_MF_DIRECT	GO:0020037	heme binding	5	7.14286	0.00296429	HBZ, AMBP, HBE1, HBB, HRG	62	181	18555	8.26724	0.324206	0.0460628	0.0422242
GOTERM_MF_DIRECT	GO:0005543	phospholipid binding	4	5.71429	0.00314064	APOM, APOH, APOA1, APOB	62	89	18555	13.4505	0.339803	0.0460628	0.0422242
GOTERM_MF_DIRECT	GO:0004869	cysteine-type endopeptidase inhibitor activity	3	4.28571	0.00435856	AHSG, HRG, KNG1	62	30	18555	29.9274	0.438188	0.057533	0.0527386
GOTERM_MF_DIRECT	GO:0004601	peroxidase activity	3	4.28571	0.00494885	HBZ, HBE1, HBB	62	32	18555	28.057	0.48049	0.0593862	0.0544373
GOTERM_MF_DIRECT	GO:0008201	heparin binding	4	5.71429	0.0101698	APOH, F2, APOB, HRG	62	136	18555	8.80218	0.740575	0.111868	0.102546
GOTERM_MF_DIRECT	GO:0016491	oxidoreductase activity	4	5.71429	0.0178829	AMBP, PYROXD1, ALDH1A1, CP	62	168	18555	7.12558	0.907625	0.18158	0.166448
GOTERM_MF_DIRECT	GO:0031721	hemoglobin alpha binding	2	2.85714	0.0195663	HBE1, HBB	62	6	18555	99.7581	0.926345	0.184483	0.169109
GOTERM_MF_DIRECT	GO:0005509	calcium ion binding	7	10	0.0241982	F9, KCNIP1, F12, S100A6, CDH13, F2, MBL1	62	682	18555	3.07173	0.960579	0.212944	0.195199
GOTERM_MF_DIRECT	GO:0004252	serine-type endopeptidase activity	4	5.71429	0.0260039	F9, F12, CD5L, F2	62	194	18555	6.1706	0.969129	0.214532	0.196655
GOTERM_MF_DIRECT	GO:0002020	protease binding	3	4.28571	0.0346761	PZP, SERPINF2, A2M	62	89	18555	10.0879	0.990519	0.269249	0.246812
GOTERM_MF_DIRECT	GO:0042803	protein homodimerization activity	6	8.57143	0.0416447	HSD11B1, AMBP, SERPINF2, S100A6, APOA1, SLC4A1	62	580	18555	3.09594	0.996357	0.291221	0.266953
GOTERM_MF_DIRECT	GO:0034987	immunoglobulin receptor binding	2	2.85714	0.0419182	IGHM, LOC100125542	62	13	18555	46.0422	0.996491	0.291221	0.266953
GOTERM_MF_DIRECT	GO:0120020	cholesterol transfer activity	2	2.85714	0.0637686	APOA1, APOB	62	20	18555	29.9274	0.999833	0.420199	0.385182
GOTERM_MF_DIRECT	GO:0005319	lipid transporter activity	2	2.85714	0.0668498	APOM, APOB	62	21	18555	28.5023	0.999892	0.420199	0.385182

## Sheet: Gut DAVID CC
Category	Term		Count	%	PValue	Genes	List Total	Pop Hits	Pop Total	Fold Enrichment	Bonferroni	Benjamini	FDR
GOTERM_CC_DIRECT	GO:0005615	extracellular space	27	38.5714	1.16413e-13	CD5L, PZP, INHCA, C8B, C8A, KNG1, LOC396685, C5, SAL1, APOH, APOB, A2M, MBL1, LOC100153899, FGB, AHSG, F12, FGG, SERPINF2, APOA1, NRG2, F2, CP, TF, F9, S100A6, CDH13	68	1439	20613	5.68768	1.0831e-11	5.74389e-12	5.12627e-12
GOTERM_CC_DIRECT	GO:0005576	extracellular region	25	35.7143	1.23525e-13	ITIH4, ITIH3, ITIH2, PZP, INHCA, A1BG, C8B, C8A, KNG1, C5, APOH, A2M, MBL1, FGB, FGA, AMBP, AHSG, F12, APOA1, NRG2, F2, CP, TF, F9, HRG	68	1186	20613	6.38981	1.14918e-11	5.74389e-12	5.12627e-12
GOTERM_CC_DIRECT	GO:0072562	blood microparticle	7	10	1.69185e-09	HBZ, AHSG, HBE1, HBB, LOC100125542, HRG, KNG1	68	36	20613	58.9424	1.57342e-07	5.24473e-08	4.68078e-08
GOTERM_CC_DIRECT	GO:0005577	fibrinogen complex	4	5.71429	6.51875e-07	FGB, FGA, FGG, SERPINF2	68	6	20613	202.088	6.06225e-05	1.51561e-05	1.35264e-05
GOTERM_CC_DIRECT	GO:0034361	very-low-density lipoprotein particle	4	5.71429	1.1645e-05	APOM, APOH, APOA1, APOB	68	14	20613	86.6092	0.00108241	0.000216598	0.000193307
GOTERM_CC_DIRECT	GO:0005579	membrane attack complex	3	4.28571	0.000216276	C5, C8B, C8A	68	7	20613	129.914	0.0199149	0.00335228	0.00299182
GOTERM_CC_DIRECT	GO:0034362	low-density lipoprotein particle	3	4.28571	0.000287763	APOM, APOA1, APOB	68	8	20613	113.675	0.0264107	0.00382313	0.00341204
GOTERM_CC_DIRECT	GO:0031838	haptoglobin-hemoglobin complex	3	4.28571	0.000561696	HBZ, HBE1, HBB	68	11	20613	82.6725	0.0509107	0.00580419	0.00518008
GOTERM_CC_DIRECT	GO:0005833	hemoglobin complex	3	4.28571	0.000561696	HBZ, HBE1, HBB	68	11	20613	82.6725	0.0509107	0.00580419	0.00518008
GOTERM_CC_DIRECT	GO:0042627	chylomicron	3	4.28571	0.000672621	APOH, APOA1, APOB	68	12	20613	75.7831	0.0606572	0.00625537	0.00558275
GOTERM_CC_DIRECT	GO:0034364	high-density lipoprotein particle	3	4.28571	0.00137154	APOM, APOH, APOA1	68	17	20613	53.4939	0.11983	0.0115957	0.0103489
GOTERM_CC_DIRECT	GO:0009986	cell surface	6	8.57143	0.0120099	IGHM, TF, AMBP, APOH, SERPINF2, HRG	68	422	20613	4.30994	0.674918	0.0930765	0.0830682
GOTERM_CC_DIRECT	GO:0062023	collagen-containing extracellular matrix	4	5.71429	0.0163355	FGB, FGG, S100A6, F2	68	164	20613	7.39347	0.783843	0.116862	0.104296
GOTERM_CC_DIRECT	GO:0034366	spherical high-density lipoprotein particle	2	2.85714	0.0225352	APOM, APOA1	68	7	20613	86.6092	0.879938	0.149698	0.133602
GOTERM_CC_DIRECT	GO:0009898	cytoplasmic side of plasma membrane	3	4.28571	0.0260414	KCNIP1, S100A6, SLC4A1	68	77	20613	11.8104	0.914046	0.161457	0.144096
GOTERM_CC_DIRECT	GO:0042583	chromaffin granule	2	2.85714	0.0351871	LOC396685, LOC100153899	68	11	20613	55.115	0.964256	0.204525	0.182533
GOTERM_CC_DIRECT	GO:0009897	external side of plasma membrane	5	7.14286	0.0393067	FGB, FGG, CDH13, LOC100125542, F2	68	394	20613	3.84686	0.975991	0.214171	0.191142
GOTERM_CC_DIRECT	GO:0031091	platelet alpha granule	2	2.85714	0.0414524	FGB, FGG	68	13	20613	46.6357	0.980498	0.214171	0.191142
GOTERM_CC_DIRECT	GO:0005938	cell cortex	3	4.28571	0.0531204	FGB, FGA, CEP85	68	114	20613	7.97717	0.993757	0.26001	0.232052
GOTERM_CC_DIRECT	GO:0005791	rough endoplasmic reticulum	2	2.85714	0.099009	F12, MBL1	68	32	20613	18.9458	0.999938	0.460392	0.410887

## Sheet: Gut DAVID BP
Category	Term		Count	%	PValue	Genes	List Total	Pop Hits	Pop Total	Fold Enrichment	Bonferroni	Benjamini	FDR
GOTERM_BP_DIRECT	GO:0042730	fibrinolysis	6	8.57143	1.8288e-10	FGB, FGA, F12, FGG, F2, HRG	65	11	18683	156.78	6.08991e-08	5.04271e-08	4.69442e-08
GOTERM_BP_DIRECT	GO:0007596	blood coagulation	8	11.4286	3.02865e-10	FGB, FGA, F9, F12, FGG, SLC4A1, F2, HRG	65	49	18683	46.9275	1.00854e-07	5.04271e-08	4.69442e-08
GOTERM_BP_DIRECT	GO:0010951	negative regulation of endopeptidase activity	6	8.57143	6.8294e-07	LOC396685, AHSG, SERPINF2, HRG, KNG1, LOC100153899	65	49	18683	35.1956	0.000227393	7.58063e-05	7.05704e-05
GOTERM_BP_DIRECT	GO:0030168	platelet activation	5	7.14286	1.50049e-06	FGB, FGA, FGG, F2, HRG	65	25	18683	57.4862	0.00049954	0.000124916	0.000116288
GOTERM_BP_DIRECT	GO:0006958	complement activation, classical pathway	5	7.14286	3.20918e-06	C5, LOC100125542, C8B, C8A, MBL1	65	30	18683	47.9051	0.00106809	0.000213731	0.000198969
GOTERM_BP_DIRECT	GO:0045087	innate immune response	8	11.4286	0.000106877	FGB, IGHM, FGA, C5, OAS2, LOC100125542, C8B, C8A	65	319	18683	7.2083	0.0349661	0.00593169	0.00552199
GOTERM_BP_DIRECT	GO:0051918	negative regulation of fibrinolysis	3	4.28571	0.000171749	APOH, SERPINF2, HRG	65	6	18683	143.715	0.0555924	0.00817036	0.00760605
GOTERM_BP_DIRECT	GO:0070374	positive regulation of ERK1 and ERK2 cascade	6	8.57143	0.000290608	FGB, FGA, NDRG4, FGG, SERPINF2, MT3	65	170	18683	10.1446	0.0922503	0.0118098	0.0109941
GOTERM_BP_DIRECT	GO:0090277	positive regulation of peptide hormone secretion	3	4.28571	0.000319183	FGB, FGA, FGG	65	8	18683	107.787	0.10085	0.0118098	0.0109941
GOTERM_BP_DIRECT	GO:0030212	hyaluronan metabolic process	3	4.28571	0.000409472	ITIH4, ITIH3, ITIH2	65	9	18683	95.8103	0.127491	0.0123958	0.0115397
GOTERM_BP_DIRECT	GO:0031639	plasminogen activation	3	4.28571	0.000409472	FGB, APOH, FGG	65	9	18683	95.8103	0.127491	0.0123958	0.0115397
GOTERM_BP_DIRECT	GO:0034116	positive regulation of heterotypic cell-cell adhesion	3	4.28571	0.000622822	FGB, FGA, FGG	65	11	18683	78.3902	0.187358	0.0159538	0.0148519
GOTERM_BP_DIRECT	GO:0006957	complement activation, alternative pathway	3	4.28571	0.000622822	C5, C8B, C8A	65	11	18683	78.3902	0.187358	0.0159538	0.0148519
GOTERM_BP_DIRECT	GO:0098869	cellular oxidant detoxification	3	4.28571	0.000745736	HBZ, HBE1, HBB	65	12	18683	71.8577	0.21997	0.0177379	0.0165127
GOTERM_BP_DIRECT	GO:0051258	protein polymerization	3	4.28571	0.000879379	FGB, FGA, FGG	65	13	18683	66.3302	0.253949	0.0183021	0.017038
GOTERM_BP_DIRECT	GO:0015671	oxygen transport	3	4.28571	0.000879379	HBZ, HBE1, HBB	65	13	18683	66.3302	0.253949	0.0183021	0.017038
GOTERM_BP_DIRECT	GO:0006956	complement activation	3	4.28571	0.001706	C5, C8B, C8A	65	18	18683	47.9051	0.433672	0.0334174	0.0311093
GOTERM_BP_DIRECT	GO:0006953	acute-phase response	3	4.28571	0.00279009	ITIH4, AHSG, F2	65	23	18683	37.491	0.605603	0.0515497	0.0479892
GOTERM_BP_DIRECT	GO:0007162	negative regulation of cell adhesion	3	4.28571	0.00356049	PODXL, CDH13, KNG1	65	26	18683	33.1651	0.695096	0.0515497	0.0479892
GOTERM_BP_DIRECT	GO:1902042	negative regulation of extrinsic apoptotic signaling pathway via death domain receptors	3	4.28571	0.00356049	FGB, FGA, FGG	65	26	18683	33.1651	0.695096	0.0515497	0.0479892
GOTERM_BP_DIRECT	GO:0031638	zymogen activation	3	4.28571	0.00356049	F9, F12, CD5L	65	26	18683	33.1651	0.695096	0.0515497	0.0479892
GOTERM_BP_DIRECT	GO:0042744	hydrogen peroxide catabolic process	3	4.28571	0.00356049	HBZ, HBE1, HBB	65	26	18683	33.1651	0.695096	0.0515497	0.0479892
GOTERM_BP_DIRECT	GO:0033344	cholesterol efflux	3	4.28571	0.00356049	APOM, APOA1, APOB	65	26	18683	33.1651	0.695096	0.0515497	0.0479892
GOTERM_BP_DIRECT	GO:0070527	platelet aggregation	3	4.28571	0.005696	FGB, FGA, FGG	65	33	18683	26.1301	0.850759	0.079032	0.0735733
GOTERM_BP_DIRECT	GO:0019731	antibacterial humoral response	3	4.28571	0.00828613	IGHM, TF, INHCA	65	40	18683	21.5573	0.937387	0.102196	0.0951371
GOTERM_BP_DIRECT	GO:0006826	iron ion transport	3	4.28571	0.00828613	TF, INHCA, CP	65	40	18683	21.5573	0.937387	0.102196	0.0951371
GOTERM_BP_DIRECT	GO:0050766	positive regulation of phagocytosis	3	4.28571	0.00828613	AHSG, APOA1, MBL1	65	40	18683	21.5573	0.937387	0.102196	0.0951371
GOTERM_BP_DIRECT	GO:0051838	cytolysis by host of symbiont cells	2	2.85714	0.0102421	F2, HRG	65	3	18683	191.621	0.967555	0.121808	0.113395
GOTERM_BP_DIRECT	GO:2000352	negative regulation of endothelial cell apoptotic process	3	4.28571	0.0132219	FGB, FGA, FGG	65	51	18683	16.9077	0.988113	0.151824	0.141338
GOTERM_BP_DIRECT	GO:0030195	negative regulation of blood coagulation	2	2.85714	0.0170127	APOH, KNG1	65	5	18683	114.972	0.996701	0.188841	0.175798
GOTERM_BP_DIRECT	GO:0002250	adaptive immune response	4	5.71429	0.0190219	FGB, IGHM, FGA, LOC100125542	65	165	18683	6.96802	0.998331	0.204333	0.190219
GOTERM_BP_DIRECT	GO:0072378	blood coagulation, fibrin clot formation	2	2.85714	0.0203809	FGB, FGG	65	6	18683	95.8103	0.998948	0.212089	0.19744
GOTERM_BP_DIRECT	GO:0042158	lipoprotein biosynthetic process	2	2.85714	0.0237378	APOA1, APOB	65	7	18683	82.1231	0.999665	0.239536	0.222991
GOTERM_BP_DIRECT	GO:0034380	high-density lipoprotein particle assembly	2	2.85714	0.0270833	APOM, APOA1	65	8	18683	71.8577	0.999893	0.265257	0.246936
GOTERM_BP_DIRECT	GO:0010273	detoxification of copper ion	2	2.85714	0.0304175	MT1A, MT3	65	9	18683	63.8735	0.999966	0.289401	0.269412
GOTERM_BP_DIRECT	GO:0030194	positive regulation of blood coagulation	2	2.85714	0.0337405	F12, F2	65	10	18683	57.4862	0.999989	0.312099	0.290543
GOTERM_BP_DIRECT	GO:0043691	reverse cholesterol transport	2	2.85714	0.0403528	APOM, APOA1	65	12	18683	47.9051	0.999999	0.353618	0.329194
GOTERM_BP_DIRECT	GO:0032967	positive regulation of collagen biosynthetic process	2	2.85714	0.0403528	SERPINF2, F2	65	12	18683	47.9051	0.999999	0.353618	0.329194
GOTERM_BP_DIRECT	GO:0045861	negative regulation of proteolysis	2	2.85714	0.0436423	F2, KNG1	65	13	18683	44.2201	1	0.363322	0.338228
GOTERM_BP_DIRECT	GO:0034375	high-density lipoprotein particle remodeling	2	2.85714	0.0436423	APOM, APOA1	65	13	18683	44.2201	1	0.363322	0.338228
GOTERM_BP_DIRECT	GO:0071294	cellular response to zinc ion	2	2.85714	0.0469207	MT1A, MT3	65	14	18683	41.0615	1	0.381087	0.354766
GOTERM_BP_DIRECT	GO:0042157	lipoprotein metabolic process	2	2.85714	0.0501879	APOM, APOA1	65	15	18683	38.3241	1	0.397919	0.370435
GOTERM_BP_DIRECT	GO:0071280	cellular response to copper ion	2	2.85714	0.0534442	MT1A, MT3	65	16	18683	35.9288	1	0.404475	0.376539
GOTERM_BP_DIRECT	GO:0045921	positive regulation of exocytosis	2	2.85714	0.0534442	FGB, FGG	65	16	18683	35.9288	1	0.404475	0.376539
GOTERM_BP_DIRECT	GO:0045907	positive regulation of vasoconstriction	2	2.85714	0.0599238	FGB, FGG	65	18	18683	31.9368	1	0.443436	0.412808
GOTERM_BP_DIRECT	GO:0048661	positive regulation of smooth muscle cell proliferation	2	2.85714	0.0695614	SERPINF2, CDH13	65	21	18683	27.3744	1	0.49285	0.458809
GOTERM_BP_DIRECT	GO:0031640	killing of cells of another organism	2	2.85714	0.0695614	C8B, C8A	65	21	18683	27.3744	1	0.49285	0.458809
GOTERM_BP_DIRECT	GO:0071276	cellular response to cadmium ion	2	2.85714	0.0791018	MT1A, MT3	65	24	18683	23.9526	1	0.548768	0.510866
GOTERM_BP_DIRECT	GO:0051592	response to calcium ion	2	2.85714	0.0822604	FGB, FGG	65	25	18683	22.9945	1	0.559035	0.520423
